# Supplementary material for: Genome-wide identification and expression profile of CYP genes in rubber tree (Hevea brasiliensis)
Source: Front Plant Sci. 2026 Apr 22;17:1750005. doi: 10.3389/fpls.2026.1750005 (PMC13144162; doi:10.3389/fpls.2026.1750005)
Supplement: Supplementary file 1 [file Table1.xlsx]

## Sheet: Supplementary Table S1
Supplementary Table S1. Physicochemical properties of the HbCYP450 gene family
Gene name	Chr number	Size (AA)	MW (kD)	pI	GRAVY	Localizations
HbCYP51G1	HbAchr3M0025053	786	89.8539	9.19	-0.193	Plastid/Endoplasmic reticulum
HbCYP82C12	HbAchr12M0006100	299	33.7311	6.33	-0.184	Cell membrane
HbCYP71A11	HbAchr17M0016712	259	29.7784	5.95	-0.272	Cytoplasm/Nucleus
HbCYP81G1	HbAchr10M0003540	209	23.277	5.86	-0.182	Cytoplasm/Nucleus
HbCYP81K8	HbAchr12M0006250	209	22.8466	5.21	-0.05	Cytoplasm/Nucleus
HbCYP71A5	HbAchr13M0009419	402	45.7406	8.94	-0.118	Nucleus
HbCYP84A7	HbAchr9M0038340	313	35.7474	5.09	-0.215	Nucleus
HbCYP71A8	HbAchr15M0013214	310	35.6043	6.35	-0.268	Nucleus
HbCYP81K5	HbAchr12M0006242	304	34.5187	5.33	-0.3	Nucleus
HbCYP97A1	HbAchr3M0024996	633	70.6906	6.04	-0.164	Plastid
HbCYP97B1	HbAchr3M0023758	587	65.9549	6.41	-0.14	Plastid
HbCYP71A3	HbAchr1M0000907	530	59.4809	6.89	-0.208	Plastid
HbCYP71A1	HbAchr1M0000901	530	59.5561	6.89	-0.18	Plastid
HbCYP71A2	HbAchr1M0000904	530	59.5561	6.89	-0.195	Plastid
HbCYP721A1	HbAchr2M0020838	348	39.7967	6.19	-0.158	Plastid
HbCYP72A7	HbAchr9M0038397	476	53.992	9.06	-0.173	Cytoplasm
HbCYP72A1	HbAchr2M0021589	425	48.6988	8.75	-0.229	Cytoplasm
HbCYP81K2	HbAchr2M0021040	385	43.4696	5.75	-0.102	Cytoplasm
HbCYP72A12	HbAchr9M0038406	382	43.9244	8.97	-0.197	Cytoplasm
HbCYP718A1	HbAchr15M0013093	367	41.9838	6.35	-0.19	Cytoplasm
HbCYP72A3	HbAchr4M0026448	360	40.9571	8.93	0.082	Cytoplasm
HbCYP72A5	HbAchr4M0026451	344	39.1766	6.76	-0.098	Cytoplasm
HbCYP76G1	HbAchr3M0023075	269	30.7005	5.58	-0.321	Cytoplasm
HbCYP716A7	HbAchr12M0006963	213	24.296	7.01	-0.257	Cytoplasm
HbCYP76G9	HbAchr8M0034867	209	23.9481	7.77	-0.131	Cytoplasm
HbCYP81K4	HbAchr2M0021042	194	21.5039	5.24	0.043	Cytoplasm
HbCYP71A10	HbAchr17M0016691	193	22.101	8.91	-0.218	Cytoplasm
HbCYP81K9	HbAchr12M0006251	193	21.2709	5.72	-0.108	Cytoplasm
HbCYP71A7	HbAchr15M0013213	191	22.0134	5.5	-0.319	Cytoplasm
HbCYP82C2	HbAchr2M0020890	191	21.4046	5.15	-0.036	Cytoplasm
HbCYP81H5	HbAchr10M0003541	185	20.5297	5.21	-0.149	Cytoplasm
HbCYP72A8	HbAchr9M0038398	185	21.2397	8.8	-0.185	Cytoplasm
HbCYP721A5	HbAchr12M0006055	174	19.4338	7.82	0.195	Cytoplasm
HbCYP716A13	HbAchr15M0012583	137	15.79	6.41	-0.358	Cytoplasm
HbCYP81K3	HbAchr2M0021041	702	80.0981	7.87	-0.2	Endoplasmic reticulum
HbCYP82C9	HbAchr2M0020905	589	66.4129	7.94	-0.051	Endoplasmic reticulum
HbCYP86C1	HbAchr7M0031931	589	67.595	8.53	-0.044	Endoplasmic reticulum
HbCYP74B2	HbAchr6M0031564	584	66.0286	8.41	0.033	Endoplasmic reticulum
HbCYP74B1	HbAchr1M0001971	571	64.2835	8.8	-0.119	Endoplasmic reticulum
HbCYP82G5	HbAchr10M0002679	556	63.0673	8.64	-0.082	Endoplasmic reticulum
HbCYP86B1	HbAchr6M0030516	554	64.0905	9.04	-0.161	Endoplasmic reticulum
HbCYP82C3	HbAchr2M0020891	551	62.5904	7.67	-0.18	Endoplasmic reticulum
HbCYP86A1	HbAchr2M0022576	551	62.4332	7.13	-0.094	Endoplasmic reticulum
HbCYP82F1	HbAchr10M0003694	547	61.7745	7.61	-0.11	Endoplasmic reticulum
HbCYP714A7	HbAchr11M0004736	547	62.5816	8.91	-0.126	Endoplasmic reticulum
HbCYP82C5	HbAchr2M0020896	546	62.2068	6.49	-0.191	Endoplasmic reticulum
HbCYP71A13	HbAchr17M0017398	545	62.3714	8.54	-0.249	Endoplasmic reticulum
HbCYP79B2	HbAchr10M0003271	544	61.5713	9.05	-0.226	Endoplasmic reticulum
HbCYP710A1	HbAchr9M0036524	543	62.1241	7.21	-0.255	Endoplasmic reticulum
HbCYP78A6	HbAchr16M0014462	540	60.5642	6.96	0.019	Endoplasmic reticulum
HbCYP734A1	HbAchr13M0008059	540	62.1135	9.46	-0.111	Endoplasmic reticulum
HbCYP79B1	HbAchr7M0033247	539	61.106	8.74	-0.188	Endoplasmic reticulum
HbCYP96A3	HbAchr17M0018829	536	62.093	8.26	-0.121	Endoplasmic reticulum
HbCYP86A5	HbAchr16M0016381	535	60.447	8.66	-0.058	Endoplasmic reticulum
HbCYP704B1	HbAchr2M0021683	534	61.1816	6.85	-0.169	Endoplasmic reticulum
HbCYP714A3	HbAchr3M0024243	534	60.8736	8.8	-0.131	Endoplasmic reticulum
HbCYP82G4	HbAchr10M0002676	532	60.113	8.94	-0.11	Endoplasmic reticulum
HbCYP86A3	HbAchr9M0037849	532	60.2956	7.64	-0.101	Endoplasmic reticulum
HbCYP82C4	HbAchr2M0020892	531	59.9634	8.57	-0.135	Endoplasmic reticulum
HbCYP704A1	HbAchr2M0022694	531	61.0255	8.73	-0.223	Endoplasmic reticulum
HbCYP84A2	HbAchr7M0033332	530	60.2954	8.25	-0.103	Endoplasmic reticulum
HbCYP78A5	HbAchr13M0008398	530	59.5939	6.3	0.06	Endoplasmic reticulum
HbCYP78A7	HbAchr17M0017723	530	59.8522	6.75	-0.015	Endoplasmic reticulum
HbCYP72A2	HbAchr2M0021591	529	60.1983	9.14	-0.098	Endoplasmic reticulum
HbCYP711A1	HbAchr11M0004680	529	59.706	9	-0.179	Endoplasmic reticulum
HbCYP93D2	HbAchr5M0029086	528	60.1337	6.63	-0.208	Endoplasmic reticulum
HbCYP82C7	HbAchr2M0020898	528	59.659	7.19	-0.126	Endoplasmic reticulum
HbCYP706A1	HbAchr9M0037667	528	59.539	8.05	-0.092	Endoplasmic reticulum
HbCYP78A2	HbAchr9M0035708	528	59.0527	8.3	0.02	Endoplasmic reticulum
HbCYP93D1	HbAchr3M0023421	526	59.4328	6.34	-0.179	Endoplasmic reticulum
HbCYP82G6	HbAchr10M0002680	526	59.373	8.78	-0.097	Endoplasmic reticulum
HbCYP734A2	HbAchr17M0018121	526	60.5205	9.35	-0.117	Endoplasmic reticulum
HbCYP75B2	HbAchr13M0008429	525	58.5898	7.33	-0.02	Endoplasmic reticulum
HbCYP705A1	HbAchr15M0012376	525	60.2358	7.55	-0.295	Endoplasmic reticulum
HbCYP96A4	HbAchr18M0019387	525	60.5691	6.74	-0.121	Endoplasmic reticulum
HbCYP714A9	HbAchr14M0011560	525	58.924	9.21	-0.01	Endoplasmic reticulum
HbCYP709B2	HbAchr2M0022336	525	59.0959	9.05	-0.059	Endoplasmic reticulum
HbCYP82C8	HbAchr2M0020901	524	59.0597	6.96	-0.037	Endoplasmic reticulum
HbCYP82C11	HbAchr12M0006097	524	59.57	6.85	-0.131	Endoplasmic reticulum
HbCYP72A11	HbAchr9M0038404	524	59.7274	8.36	-0.1	Endoplasmic reticulum
HbCYP76G6	HbAchr5M0029420	523	59.8466	7.62	-0.193	Endoplasmic reticulum
HbCYP82C10	HbAchr2M0020907	523	58.8049	8.41	-0.138	Endoplasmic reticulum
HbCYP72A4	HbAchr4M0026450	523	59.9219	9.36	-0.133	Endoplasmic reticulum
HbCYP714A6	HbAchr11M0004033	522	59.6572	9.07	-0.185	Endoplasmic reticulum
HbCYP709B1	HbAchr2M0022335	522	59.514	9.31	-0.058	Endoplasmic reticulum
HbCYP93D3	HbAchr6M0030051	521	59.5181	8.07	-0.084	Endoplasmic reticulum
HbCYP82G1	HbAchr7M0032259	521	59.2843	8.12	-0.265	Endoplasmic reticulum
HbCYP82G2	HbAchr7M0032261	521	59.3665	8.16	-0.255	Endoplasmic reticulum
HbCYP89A2	HbAchr5M0027683	520	59.5432	8.56	-0.129	Endoplasmic reticulum
HbCYP72A6	HbAchr4M0027110	520	59.5106	8.48	-0.153	Endoplasmic reticulum
HbCYP706A2	HbAchr16M0016186	519	57.9131	6.73	-0.068	Endoplasmic reticulum
HbCYP72A13	HbAchr11M0004495	519	59.4531	8.35	-0.226	Endoplasmic reticulum
HbCYP715A2	HbAchr17M0016990	519	58.8115	9.17	-0.103	Endoplasmic reticulum
HbCYP71A9	HbAchr15M0013222	518	58.8378	6.75	-0.17	Endoplasmic reticulum
HbCYP96A1	HbAchr13M0007507	517	60.2013	8.74	0.032	Endoplasmic reticulum
HbCYP96A2	HbAchr13M0007508	517	60.2013	8.74	0.032	Endoplasmic reticulum
HbCYP78A1	HbAchr7M0031828	517	58.5566	8.75	0.048	Endoplasmic reticulum
HbCYP98A2	HbAchr13M0008514	517	58.8647	9.23	-0.064	Endoplasmic reticulum
HbCYP714A4	HbAchr4M0026883	517	59.1753	9.54	-0.071	Endoplasmic reticulum
HbCYP735A2	HbAchr16M0015799	517	59.1282	9.14	-0.113	Endoplasmic reticulum
HbCYP72A10	HbAchr9M0038401	517	59.4758	9.05	-0.123	Endoplasmic reticulum
HbCYP735A1	HbAchr9M0037243	517	59.2812	9.16	-0.143	Endoplasmic reticulum
HbCYP82G3	HbAchr7M0032262	516	57.9261	8.55	-0.123	Endoplasmic reticulum
HbCYP89A3	HbAchr5M0027718	516	59.5245	8.85	-0.121	Endoplasmic reticulum
HbCYP89A4	HbAchr5M0027719	516	59.3182	8.44	-0.127	Endoplasmic reticulum
HbCYP89A1	HbAchr3M0024367	516	59.5894	8.59	-0.152	Endoplasmic reticulum
HbCYP78A4	HbAchr10M0002247	515	58.2161	9.01	0.014	Endoplasmic reticulum
HbCYP714A8	HbAchr12M0007278	515	58.0531	9.17	-0.032	Endoplasmic reticulum
HbCYP714A10	HbAchr16M0014205	515	58.1402	9.28	-0.014	Endoplasmic reticulum
HbCYP715A1	HbAchr13M0009126	515	58.3917	8.85	-0.113	Endoplasmic reticulum
HbCYP714A2	HbAchr1M0000442	515	58.1022	8.98	0.056	Endoplasmic reticulum
HbCYP76G10	HbAchr8M0034868	514	58.8496	8.26	-0.23	Endoplasmic reticulum
HbCYP76G7	HbAchr5M0029421	514	59.1576	7.67	-0.24	Endoplasmic reticulum
HbCYP76G2	HbAchr5M0029413	514	59.0595	8.96	-0.254	Endoplasmic reticulum
HbCYP76G3	HbAchr5M0029416	514	59.0746	9.07	-0.244	Endoplasmic reticulum
HbCYP76G4	HbAchr5M0029418	514	59.0555	8.96	-0.256	Endoplasmic reticulum
HbCYP703A1	HbAchr2M0022445	514	58.4974	6.41	-0.279	Endoplasmic reticulum
HbCYP721A4	HbAchr2M0020841	514	59.4132	9.48	-0.259	Endoplasmic reticulum
HbCYP76G8	HbAchr8M0034866	513	58.4473	8.81	-0.187	Endoplasmic reticulum
HbCYP84A8	HbAchr16M0015429	513	58.1904	6.06	-0.111	Endoplasmic reticulum
HbCYP704A3	HbAchr11M0004997	513	59.1662	8.86	-0.236	Endoplasmic reticulum
HbCYP722A4	HbAchr16M0015474	513	58.0314	8.79	-0.17	Endoplasmic reticulum
HbCYP71A4	HbAchr13M0008725	512	58.4901	6.91	-0.125	Endoplasmic reticulum
HbCYP71A14	HbAchr17M0017401	512	58.1124	8.01	-0.188	Endoplasmic reticulum
HbCYP704A2	HbAchr9M0035451	512	59.9083	8.38	-0.236	Endoplasmic reticulum
HbCYP72A9	HbAchr9M0038400	512	58.5118	8.45	-0.168	Endoplasmic reticulum
HbCYP701A1	HbAchr2M0020914	512	58.5375	7.25	-0.302	Endoplasmic reticulum
HbCYP701A2	HbAchr12M0006110	512	58.4265	7.61	-0.252	Endoplasmic reticulum
HbCYP90C2	HbAchr16M0015450	512	59.168	8.17	-0.214	Endoplasmic reticulum
HbCYP71B1	HbAchr16M0015033	511	58.5571	9	-0.187	Endoplasmic reticulum
HbCYP76G5	HbAchr5M0029419	511	58.812	8.86	-0.308	Endoplasmic reticulum
HbCYP84A1	HbAchr6M0031449	511	58.1176	8.4	-0.171	Endoplasmic reticulum
HbCYP86A4	HbAchr16M0015203	511	58.3536	8.8	-0.124	Endoplasmic reticulum
HbCYP86A2	HbAchr9M0036642	511	58.3396	9.17	-0.142	Endoplasmic reticulum
HbCYP714A5	HbAchr9M0035292	511	57.3619	9.1	-0.078	Endoplasmic reticulum
HbCYP72C2	HbAchr10M0003832	511	59.0835	9.27	-0.166	Endoplasmic reticulum
HbCYP721A2	HbAchr2M0020839	511	58.5198	9.17	-0.17	Endoplasmic reticulum
HbCYP71B2	HbAchr16M0015035	510	58.1404	8.55	-0.181	Endoplasmic reticulum
HbCYP81H6	HbAchr16M0014319	510	58.3521	6.48	-0.214	Endoplasmic reticulum
HbCYP98A1	HbAchr5M0028885	509	57.5659	8.59	-0.173	Endoplasmic reticulum
HbCYP75B1	HbAchr9M0036446	509	56.9835	9.21	-0.12	Endoplasmic reticulum
HbCYP94B4	HbAchr17M0017321	509	57.9597	8.64	-0.046	Endoplasmic reticulum
HbCYP82C6	HbAchr2M0020897	509	57.4514	7.72	-0.154	Endoplasmic reticulum
HbCYP712A1	HbAchr5M0029084	508	57.3267	8.4	-0.067	Endoplasmic reticulum
HbCYP94C3	HbAchr6M0029694	508	57.7288	8.86	-0.049	Endoplasmic reticulum
HbCYP77A1	HbAchr8M0034221	508	57.724	9.22	-0.157	Endoplasmic reticulum
HbCYP87A1	HbAchr1M0000960	508	58.5821	9.21	-0.068	Endoplasmic reticulum
HbCYP81H4	HbAchr7M0032967	507	57.0045	8.39	-0.038	Endoplasmic reticulum
HbCYP81K6	HbAchr12M0006243	507	57.6212	8.8	-0.091	Endoplasmic reticulum
HbCYP77B1	HbAchr11M0005560	507	57.4263	8.19	0.063	Endoplasmic reticulum
HbCYP72C1	HbAchr7M0032749	507	58.485	9.04	-0.096	Endoplasmic reticulum
HbCYP84A4	HbAchr9M0038334	506	57.201	8.3	-0.002	Endoplasmic reticulum
HbCYP84A5	HbAchr9M0038335	506	57.201	8.3	-0.002	Endoplasmic reticulum
HbCYP71A12	HbAchr17M0017395	506	57.126	7.67	-0.118	Endoplasmic reticulum
HbCYP84A3	HbAchr9M0038333	506	57.174	8.48	0	Endoplasmic reticulum
HbCYP94B1	HbAchr2M0021893	506	57.5835	9.02	-0.095	Endoplasmic reticulum
HbCYP77B2	HbAchr11M0005561	506	57.3693	8.81	-0.06	Endoplasmic reticulum
HbCYP94D1	HbAchr5M0029491	506	58.199	8.56	-0.248	Endoplasmic reticulum
HbCYP72A15	HbAchr11M0004625	506	58.5695	9.15	-0.168	Endoplasmic reticulum
HbCYP72A14	HbAchr11M0004624	506	58.5425	8.9	-0.111	Endoplasmic reticulum
HbCYP714A1	HbAchr1M0000379	506	56.8187	8.32	0.032	Endoplasmic reticulum
HbCYP721A3	HbAchr2M0020840	506	58.0058	9.25	-0.111	Endoplasmic reticulum
HbCYP710A2	HbAchr16M0015079	506	57.5451	6.87	-0.075	Endoplasmic reticulum
HbCYP71A6	HbAchr15M0013211	505	57.8651	7.21	-0.243	Endoplasmic reticulum
HbCYP81K7	HbAchr12M0006244	505	57.7047	7.15	0.001	Endoplasmic reticulum
HbCYP712A3	HbAchr18M0019703	505	57.1935	7.94	-0.118	Endoplasmic reticulum
HbCYP712A2	HbAchr18M0019694	505	57.2747	8.18	-0.114	Endoplasmic reticulum
HbCYP73A1	HbAchr12M0007310	505	57.9043	9.09	-0.215	Endoplasmic reticulum
HbCYP77B3	HbAchr18M0020359	505	56.8677	7.97	0.069	Endoplasmic reticulum
HbCYP73A2	HbAchr16M0014162	505	58.0064	9.04	-0.226	Endoplasmic reticulum
HbCYP90C1	HbAchr9M0036897	505	58.2349	8.11	-0.213	Endoplasmic reticulum
HbCYP94C2	HbAchr5M0029369	504	58.1997	7.53	-0.016	Endoplasmic reticulum
HbCYP76G12	HbAchr17M0017038	502	56.8764	9.03	-0.073	Endoplasmic reticulum
HbCYP720A1	HbAchr16M0014117	502	57.6959	9.01	-0.139	Endoplasmic reticulum
HbCYP94B2	HbAchr2M0021894	500	57.0946	8.2	-0.134	Endoplasmic reticulum
HbCYP722A1	HbAchr9M0036919	499	56.7039	9.06	-0.214	Endoplasmic reticulum
HbCYP81H2	HbAchr1M0000712	498	56.6375	6.82	-0.188	Endoplasmic reticulum
HbCYP81H3	HbAchr1M0000713	498	56.6144	6.59	-0.199	Endoplasmic reticulum
HbCYP81H1	HbAchr1M0000710	498	56.6614	7.17	-0.172	Endoplasmic reticulum
HbCYP78A3	HbAchr9M0038026	497	56.3777	9.06	-0.063	Endoplasmic reticulum
HbCYP81K1	HbAchr2M0021039	497	56.7364	8.9	-0.111	Endoplasmic reticulum
HbCYP76G11	HbAchr12M0007154	497	56.592	6.45	-0.092	Endoplasmic reticulum
HbCYP88A1	HbAchr1M0000467	496	57.0471	8.85	-0.262	Endoplasmic reticulum
HbCYP88A3	HbAchr6M0030168	496	57.0153	9.2	-0.22	Endoplasmic reticulum
HbCYP85A2	HbAchr9M0037332	495	56.7953	9.32	-0.148	Endoplasmic reticulum
HbCYP722A2	HbAchr12M0005979	494	56.4038	8.79	-0.03	Endoplasmic reticulum
HbCYP716A12	HbAchr15M0012582	492	55.8193	9.26	-0.015	Endoplasmic reticulum
HbCYP722A3	HbAchr12M0006859	491	56.0794	9.05	-0.163	Endoplasmic reticulum
HbCYP88A2	HbAchr1M0000468	490	56.2983	8.86	-0.244	Endoplasmic reticulum
HbCYP90B2	HbAchr16M0015519	489	55.8208	9.21	-0.115	Endoplasmic reticulum
HbCYP724A1	HbAchr10M0002796	487	55.302	8.88	-0.074	Endoplasmic reticulum
HbCYP724A4	HbAchr18M0019412	486	55.0791	8.72	-0.081	Endoplasmic reticulum
HbCYP51G2	HbAchr5M0028415	486	55.383	8.44	-0.139	Endoplasmic reticulum
HbCYP716A1	HbAchr4M0027540	485	55.4832	9.14	-0.282	Endoplasmic reticulum
HbCYP88A4	HbAchr13M0008553	484	55.2985	9.04	-0.123	Endoplasmic reticulum
HbCYP704B2	HbAchr9M0038510	483	55.4449	6.44	-0.211	Endoplasmic reticulum
HbCYP718A2	HbAchr16M0015616	483	55.3326	8.92	-0.161	Endoplasmic reticulum
HbCYP90D1	HbAchr6M0031361	483	55.3538	9.32	-0.091	Endoplasmic reticulum
HbCYP716A5	HbAchr11M0004000	482	54.8876	9.26	-0.222	Endoplasmic reticulum
HbCYP716A8	HbAchr12M0007208	482	55.2964	9.1	-0.247	Endoplasmic reticulum
HbCYP716A14	HbAchr16M0014058	481	54.9408	8.87	-0.192	Endoplasmic reticulum
HbCYP87A5	HbAchr8M0035216	480	54.8516	8.56	-0.142	Endoplasmic reticulum
HbCYP724A3	HbAchr18M0019324	480	54.5656	8.98	-0.072	Endoplasmic reticulum
HbCYP707A3	HbAchr8M0034302	479	54.7246	8.8	-0.161	Endoplasmic reticulum
HbCYP94B3	HbAchr13M0008789	478	54.3553	7.6	-0.131	Endoplasmic reticulum
HbCYP707A5	HbAchr10M0003619	478	54.2944	9.44	-0.054	Endoplasmic reticulum
HbCYP716A2	HbAchr4M0027556	477	54.2189	8.92	-0.233	Endoplasmic reticulum
HbCYP716A4	HbAchr11M0003984	477	54.1208	8.96	-0.236	Endoplasmic reticulum
HbCYP716A6	HbAchr12M0006961	477	54.903	9.08	-0.222	Endoplasmic reticulum
HbCYP716A10	HbAchr14M0009564	477	54.1581	9.05	-0.157	Endoplasmic reticulum
HbCYP716A3	HbAchr8M0035217	477	54.0791	8.67	-0.123	Endoplasmic reticulum
HbCYP87A2	HbAchr2M0020566	477	54.318	9.3	-0.161	Endoplasmic reticulum
HbCYP90B1	HbAchr9M0036961	476	54.7266	7.74	-0.094	Endoplasmic reticulum
HbCYP716A15	HbAchr17M0018096	476	54.1922	9.39	-0.207	Endoplasmic reticulum
HbCYP716A16	HbAchr17M0018097	476	53.6976	9.33	-0.191	Endoplasmic reticulum
HbCYP87A8	HbAchr16M0016287	476	54.9049	9.26	-0.163	Endoplasmic reticulum
HbCYP707A7	HbAchr14M0010634	475	54.1581	9.33	-0.142	Endoplasmic reticulum
HbCYP716A9	HbAchr13M0008079	475	53.9742	9.41	-0.192	Endoplasmic reticulum
HbCYP87A4	HbAchr6M0030520	475	54.4528	8.69	-0.114	Endoplasmic reticulum
HbCYP87A7	HbAchr13M0008347	474	54.043	9.41	-0.146	Endoplasmic reticulum
HbCYP724A2	HbAchr15M0012094	474	53.8169	9.02	-0.038	Endoplasmic reticulum
HbCYP90A1	HbAchr8M0033709	473	54.2015	9.26	-0.162	Endoplasmic reticulum
HbCYP87A3	HbAchr6M0030513	472	54.16	9.11	-0.093	Endoplasmic reticulum
HbCYP90A2	HbAchr14M0011383	471	53.9002	9.04	-0.161	Endoplasmic reticulum
HbCYP84A6	HbAchr9M0038339	470	52.9951	8.65	0.014	Endoplasmic reticulum
HbCYP707A1	HbAchr2M0020977	469	53.3449	9.01	-0.163	Endoplasmic reticulum
HbCYP707A4	HbAchr9M0036542	468	53.8738	9.34	-0.224	Endoplasmic reticulum
HbCYP707A6	HbAchr12M0006185	468	53.0847	9.2	-0.176	Endoplasmic reticulum
HbCYP707A8	HbAchr14M0010707	467	53.381	8.9	-0.127	Endoplasmic reticulum
HbCYP707A2	HbAchr8M0034274	467	53.1585	8.86	-0.137	Endoplasmic reticulum
HbCYP85A3	HbAchr16M0015902	465	53.5976	9.06	-0.153	Endoplasmic reticulum
HbCYP85A1	HbAchr2M0021605	464	53.4893	9.29	-0.169	Endoplasmic reticulum
HbCYP87A6	HbAchr9M0037774	464	53.4443	9.45	-0.144	Endoplasmic reticulum
HbCYP716A11	HbAchr15M0012581	451	51.3634	9.58	-0.008	Endoplasmic reticulum
HbCYP94C1	HbAchr1M0000073	450	51.1552	8.06	-0.058	Endoplasmic reticulum
HbCYP718A3	HbAchr17M0017196	449	50.5181	8.82	0.002	Endoplasmic reticulum
HbCYP709B3	HbAchr9M0035791	443	50.0361	8.75	-0.109	Endoplasmic reticulum
HbCYP82C1	HbAchr2M0020888	299	33.2046	9.37	-0.047	Endoplasmic reticulum

## Sheet: Supplementary Table S2
Supplementary Table S2. Intraspecific Duplication Events in the HbCYP450 Gene Family
WGD or Segmental					Tandem				Dispersed				Proximal				clans	pairs
HbAchr1M0000073	HbCYP94C1	WGD or Segmental			HbAchr1M0000379	HbCYP714A1	Tandem		HbAchr1M0000960	HbCYP87A1	Dispersed		HbAchr1M0000710	HbCYP81H1	Proximal		85	24
HbAchr1M0000467	HbCYP88A1	WGD or Segmental			HbAchr1M0000442	HbCYP714A2	Tandem		HbAchr10M0002796	HbCYP724A1	Dispersed		HbAchr1M0000904	HbCYP71A2	Proximal		86	10
HbAchr1M0000901	HbCYP71A1	WGD or Segmental			HbAchr1M0000468	HbCYP88A2	Tandem		HbAchr10M0003832	HbCYP72C2	Dispersed		HbAchr1M0000907	HbCYP71A3	Proximal		72	13
HbAchr1M0001971	HbCYP74B1	WGD or Segmental			HbAchr1M0000712	HbCYP81H2	Tandem		HbAchr11M0004033	HbCYP714A6	Dispersed		HbAchr12M0006097	HbCYP82C11	Proximal		71	14
HbAchr10M0002247	HbCYP78A4	WGD or Segmental			HbAchr1M0000713	HbCYP81H3	Tandem		HbAchr11M0004680	HbCYP711A1	Dispersed		HbAchr12M0006961	HbCYP716A6	Proximal		51	1
HbAchr10M0002676	HbCYP82G4	WGD or Segmental			HbAchr10M0002679	HbCYP82G5	Tandem		HbAchr11M0004997	HbCYP704A3	Dispersed		HbAchr12M0006963	HbCYP716A7	Proximal		74	1
HbAchr10M0003271	HbCYP79B2	WGD or Segmental			HbAchr10M0002680	HbCYP82G6	Tandem		HbAchr12M0005979	HbCYP722A2	Dispersed		HbAchr16M0015033	HbCYP71B1	Proximal		710	1
HbAchr10M0003540	HbCYP81G1	WGD or Segmental			HbAchr11M0004625	HbCYP72A15	Tandem		HbAchr12M0006859	HbCYP722A3	Dispersed		HbAchr16M0015035	HbCYP71B2	Proximal
HbAchr10M0003541	HbCYP81H5	WGD or Segmental			HbAchr11M0005561	HbCYP77B2	Tandem		HbAchr12M0007154	HbCYP76G11	Dispersed		HbAchr18M0019694	HbCYP712A2	Proximal
HbAchr10M0003619	HbCYP707A5	WGD or Segmental			HbAchr12M0006242	HbCYP81K5	Tandem		HbAchr12M0007208	HbCYP716A8	Dispersed		HbAchr2M0020888	HbCYP82C1	Proximal
HbAchr10M0003694	HbCYP82F1	WGD or Segmental			HbAchr12M0006244	HbCYP81K7	Tandem		HbAchr12M0007310	HbCYP73A1	Dispersed		HbAchr2M0020905	HbCYP82C9	Proximal
HbAchr11M0003984	HbCYP716A4	WGD or Segmental			HbAchr12M0006251	HbCYP81K9	Tandem		HbAchr13M0008347	HbCYP87A7	Dispersed		HbAchr2M0020907	HbCYP82C10	Proximal
HbAchr11M0004000	HbCYP716A5	WGD or Segmental			HbAchr13M0007507	HbCYP96A1	Tandem		HbAchr13M0008429	HbCYP75B2	Dispersed		HbAchr4M0026448	HbCYP72A3	Proximal
HbAchr11M0004495	HbCYP72A13	WGD or Segmental			HbAchr13M0007508	HbCYP96A2	Tandem		HbAchr13M0008514	HbCYP98A2	Dispersed		HbAchr6M0030513	HbCYP87A3	Proximal
HbAchr11M0004624	HbCYP72A14	WGD or Segmental			HbAchr15M0012581	HbCYP716A11	Tandem		HbAchr14M0010707	HbCYP707A8	Dispersed		HbAchr7M0033247	HbCYP79B1	Proximal
HbAchr11M0004736	HbCYP714A7	WGD or Segmental			HbAchr15M0012582	HbCYP716A12	Tandem		HbAchr15M0012376	HbCYP705A1	Dispersed		HbAchr9M0038398	HbCYP72A8	Proximal
HbAchr11M0005560	HbCYP77B1	WGD or Segmental			HbAchr15M0012583	HbCYP716A13	Tandem		HbAchr15M0013093	HbCYP718A1	Dispersed		HbAchr9M0038406	HbCYP72A12	Proximal
HbAchr12M0006055	HbCYP721A5	WGD or Segmental			HbAchr15M0013211	HbCYP71A6	Tandem		HbAchr16M0014058	HbCYP716A14	Dispersed
HbAchr12M0006100	HbCYP82C12	WGD or Segmental			HbAchr15M0013213	HbCYP71A7	Tandem		HbAchr16M0014117	HbCYP720A1	Dispersed
HbAchr12M0006110	HbCYP701A2	WGD or Segmental			HbAchr15M0013214	HbCYP71A8	Tandem		HbAchr16M0014319	HbCYP81H6	Dispersed
HbAchr12M0006185	HbCYP707A6	WGD or Segmental			HbAchr16M0014162	HbCYP73A2	Tandem		HbAchr16M0015616	HbCYP718A2	Dispersed
HbAchr12M0006243	HbCYP81K6	WGD or Segmental			HbAchr17M0017395	HbCYP71A12	Tandem		HbAchr17M0016712	HbCYP71A11	Dispersed
HbAchr12M0006250	HbCYP81K8	WGD or Segmental			HbAchr17M0017398	HbCYP71A13	Tandem		HbAchr17M0017196	HbCYP718A3	Dispersed
HbAchr12M0007278	HbCYP714A8	WGD or Segmental			HbAchr17M0017401	HbCYP71A14	Tandem		HbAchr18M0019324	HbCYP724A3	Dispersed
HbAchr13M0008059	HbCYP734A1	WGD or Segmental			HbAchr17M0018097	HbCYP716A16	Tandem		HbAchr2M0021591	HbCYP72A2	Dispersed
HbAchr13M0008079	HbCYP716A9	WGD or Segmental			HbAchr18M0019387	HbCYP96A4	Tandem		HbAchr3M0023075	HbCYP76G1	Dispersed
HbAchr13M0008398	HbCYP78A5	WGD or Segmental			HbAchr18M0019703	HbCYP712A3	Tandem		HbAchr3M0023758	HbCYP97B1	Dispersed
HbAchr13M0008553	HbCYP88A4	WGD or Segmental			HbAchr2M0020839	HbCYP721A2	Tandem		HbAchr3M0024996	HbCYP97A1	Dispersed
HbAchr13M0008725	HbCYP71A4	WGD or Segmental			HbAchr2M0020840	HbCYP721A3	Tandem		HbAchr5M0027683	HbCYP89A2	Dispersed
HbAchr13M0008789	HbCYP94B3	WGD or Segmental			HbAchr2M0020841	HbCYP721A4	Tandem		HbAchr5M0028885	HbCYP98A1	Dispersed
HbAchr13M0009126	HbCYP715A1	WGD or Segmental			HbAchr2M0020890	HbCYP82C2	Tandem		HbAchr6M0031361	HbCYP90D1	Dispersed
HbAchr13M0009419	HbCYP71A5	WGD or Segmental			HbAchr2M0020892	HbCYP82C4	Tandem		HbAchr6M0031449	HbCYP84A1	Dispersed
HbAchr14M0009564	HbCYP716A10	WGD or Segmental			HbAchr2M0020896	HbCYP82C5	Tandem		HbAchr7M0031931	HbCYP86C1	Dispersed
HbAchr14M0010634	HbCYP707A7	WGD or Segmental			HbAchr2M0020897	HbCYP82C6	Tandem		HbAchr7M0032749	HbCYP72C1	Dispersed
HbAchr14M0011383	HbCYP90A2	WGD or Segmental			HbAchr2M0020898	HbCYP82C7	Tandem		HbAchr8M0034274	HbCYP707A2	Dispersed
HbAchr14M0011560	HbCYP714A9	WGD or Segmental			HbAchr2M0021040	HbCYP81K2	Tandem		HbAchr8M0035216	HbCYP87A5	Dispersed
HbAchr15M0012094	HbCYP724A2	WGD or Segmental			HbAchr2M0021041	HbCYP81K3	Tandem		HbAchr9M0035292	HbCYP714A5	Dispersed
HbAchr15M0013222	HbCYP71A9	WGD or Segmental			HbAchr2M0021894	HbCYP94B2	Tandem		HbAchr9M0036446	HbCYP75B1	Dispersed
HbAchr16M0014205	HbCYP714A10	WGD or Segmental			HbAchr2M0022336	HbCYP709B2	Tandem
HbAchr16M0014462	HbCYP78A6	WGD or Segmental			HbAchr2M0022694	HbCYP704A1	Tandem
HbAchr16M0015079	HbCYP710A2	WGD or Segmental			HbAchr4M0026450	HbCYP72A4	Tandem
HbAchr16M0015203	HbCYP86A4	WGD or Segmental			HbAchr4M0026451	HbCYP72A5	Tandem
HbAchr16M0015429	HbCYP84A8	WGD or Segmental			HbAchr5M0027719	HbCYP89A4	Tandem
HbAchr16M0015450	HbCYP90C2	WGD or Segmental			HbAchr5M0029416	HbCYP76G3	Tandem
HbAchr16M0015474	HbCYP722A4	WGD or Segmental			HbAchr5M0029418	HbCYP76G4	Tandem
HbAchr16M0015519	HbCYP90B2	WGD or Segmental			HbAchr5M0029419	HbCYP76G5	Tandem
HbAchr16M0015799	HbCYP735A2	WGD or Segmental			HbAchr5M0029420	HbCYP76G6	Tandem
HbAchr16M0015902	HbCYP85A3	WGD or Segmental			HbAchr5M0029421	HbCYP76G7	Tandem
HbAchr16M0016186	HbCYP706A2	WGD or Segmental			HbAchr5M0029491	HbCYP94D1	Tandem
HbAchr16M0016287	HbCYP87A8	WGD or Segmental			HbAchr6M0030051	HbCYP93D3	Tandem
HbAchr16M0016381	HbCYP86A5	WGD or Segmental			HbAchr7M0032259	HbCYP82G1	Tandem
HbAchr17M0016691	HbCYP71A10	WGD or Segmental			HbAchr7M0032262	HbCYP82G3	Tandem
HbAchr17M0016990	HbCYP715A2	WGD or Segmental			HbAchr7M0033332	HbCYP84A2	Tandem
HbAchr17M0017038	HbCYP76G12	WGD or Segmental			HbAchr8M0034866	HbCYP76G8	Tandem
HbAchr17M0017321	HbCYP94B4	WGD or Segmental			HbAchr8M0034867	HbCYP76G9	Tandem
HbAchr17M0017723	HbCYP78A7	WGD or Segmental			HbAchr8M0034868	HbCYP76G10	Tandem
HbAchr17M0018096	HbCYP716A15	WGD or Segmental			HbAchr9M0038333	HbCYP84A3	Tandem
HbAchr17M0018121	HbCYP734A2	WGD or Segmental			HbAchr9M0038334	HbCYP84A4	Tandem
HbAchr17M0018829	HbCYP96A3	WGD or Segmental			HbAchr9M0038335	HbCYP84A5	Tandem
HbAchr18M0019412	HbCYP724A4	WGD or Segmental			HbAchr9M0038339	HbCYP84A6	Tandem
HbAchr18M0020359	HbCYP77B3	WGD or Segmental			HbAchr9M0038340	HbCYP84A7	Tandem
HbAchr2M0020566	HbCYP87A2	WGD or Segmental			HbAchr9M0038400	HbCYP72A9	Tandem
HbAchr2M0020838	HbCYP721A1	WGD or Segmental			HbAchr9M0038401	HbCYP72A10	Tandem
HbAchr2M0020891	HbCYP82C3	WGD or Segmental			HbAchr9M0038404	HbCYP72A11	Tandem
HbAchr2M0020901	HbCYP82C8	WGD or Segmental
HbAchr2M0020914	HbCYP701A1	WGD or Segmental
HbAchr2M0020977	HbCYP707A1	WGD or Segmental
HbAchr2M0021039	HbCYP81K1	WGD or Segmental
HbAchr2M0021042	HbCYP81K4	WGD or Segmental
HbAchr2M0021589	HbCYP72A1	WGD or Segmental
HbAchr2M0021605	HbCYP85A1	WGD or Segmental
HbAchr2M0021683	HbCYP704B1	WGD or Segmental
HbAchr2M0021893	HbCYP94B1	WGD or Segmental
HbAchr2M0022335	HbCYP709B1	WGD or Segmental
HbAchr2M0022445	HbCYP703A1	WGD or Segmental
HbAchr2M0022576	HbCYP86A1	WGD or Segmental
HbAchr3M0023421	HbCYP93D1	WGD or Segmental
HbAchr3M0024243	HbCYP714A3	WGD or Segmental
HbAchr3M0024367	HbCYP89A1	WGD or Segmental
HbAchr3M0025053	HbCYP51G1	WGD or Segmental
HbAchr4M0026883	HbCYP714A4	WGD or Segmental
HbAchr4M0027110	HbCYP72A6	WGD or Segmental
HbAchr4M0027540	HbCYP716A1	WGD or Segmental
HbAchr4M0027556	HbCYP716A2	WGD or Segmental
HbAchr5M0027718	HbCYP89A3	WGD or Segmental
HbAchr5M0028415	HbCYP51G2	WGD or Segmental
HbAchr5M0029084	HbCYP712A1	WGD or Segmental
HbAchr5M0029086	HbCYP93D2	WGD or Segmental
HbAchr5M0029369	HbCYP94C2	WGD or Segmental
HbAchr5M0029413	HbCYP76G2	WGD or Segmental
HbAchr6M0029694	HbCYP94C3	WGD or Segmental
HbAchr6M0030168	HbCYP88A3	WGD or Segmental
HbAchr6M0030516	HbCYP86B1	WGD or Segmental
HbAchr6M0030520	HbCYP87A4	WGD or Segmental
HbAchr6M0031564	HbCYP74B2	WGD or Segmental
HbAchr7M0031828	HbCYP78A1	WGD or Segmental
HbAchr7M0032261	HbCYP82G2	WGD or Segmental
HbAchr7M0032967	HbCYP81H4	WGD or Segmental
HbAchr8M0033709	HbCYP90A1	WGD or Segmental
HbAchr8M0034221	HbCYP77A1	WGD or Segmental
HbAchr8M0034302	HbCYP707A3	WGD or Segmental
HbAchr8M0035217	HbCYP716A3	WGD or Segmental
HbAchr9M0035451	HbCYP704A2	WGD or Segmental
HbAchr9M0035708	HbCYP78A2	WGD or Segmental
HbAchr9M0035791	HbCYP709B3	WGD or Segmental
HbAchr9M0036524	HbCYP710A1	WGD or Segmental
HbAchr9M0036542	HbCYP707A4	WGD or Segmental
HbAchr9M0036642	HbCYP86A2	WGD or Segmental
HbAchr9M0036897	HbCYP90C1	WGD or Segmental
HbAchr9M0036919	HbCYP722A1	WGD or Segmental
HbAchr9M0036961	HbCYP90B1	WGD or Segmental
HbAchr9M0037243	HbCYP735A1	WGD or Segmental
HbAchr9M0037332	HbCYP85A2	WGD or Segmental
HbAchr9M0037667	HbCYP706A1	WGD or Segmental
HbAchr9M0037774	HbCYP87A6	WGD or Segmental
HbAchr9M0037849	HbCYP86A3	WGD or Segmental
HbAchr9M0038026	HbCYP78A3	WGD or Segmental
HbAchr9M0038397	HbCYP72A7	WGD or Segmental
HbAchr9M0038510	HbCYP704B2	WGD or Segmental

## Sheet: Supplementary Table S3
Supplementary Table S3. The Ka/Ks ratios analysis of duplicate gene pair of CYP gene family in H.brasiliensis
Seq_1	Seq_2	Ka	Ks	Ka_Ks
HbAchr1M0001060	HbAchr16M0015429	0.238647	1.4367	0.166107
HbAchr1M0000073	HbAchr5M0029369	0.255414	1.57363	0.162309
HbAchr1M0000822	HbAchr6M0030516	0.0875073	0.403126	0.217072
HbAchr1M0000901	HbAchr6M0030548	0.10588	0.257424	0.411307
HbAchr1M0001971	HbAchr6M0031564	0.05993	0.243978	0.245637
HbAchr1M0000073	HbAchr6M0029694	0.0726787	0.300443	0.241905
HbAchr1M0000467	HbAchr6M0030168	0.0894301	0.324769	0.275365
HbAchr10M0003540	HbAchr12M0006250	0.341337	2.80723	0.121592
HbAchr10M0003541	HbAchr12M0006243	0.302247	0	0
HbAchr10M0003619	HbAchr12M0006185	0.207436	1.60609	0.129156
HbAchr10M0003694	HbAchr12M0006094	0.308562	1.97469	0.156259
HbAchr10M0003619	HbAchr14M0010634	0.203932	1.58835	0.128393
HbAchr10M0003619	HbAchr2M0020977	0.227404	1.67912	0.13543
HbAchr10M0003694	HbAchr2M0020901	0.348801	0	0
HbAchr10M0002247	HbAchr7M0031828	0.0655705	0.325071	0.201711
HbAchr10M0002676	HbAchr7M0032258	0.401579	1.32907	0.302151
HbAchr10M0002678	HbAchr7M0032261	0.337797	1.20495	0.280341
HbAchr10M0003271	HbAchr7M0033245	0.166241	0.534654	0.310932
HbAchr10M0003540	HbAchr7M0032967	0.247379	2.08628	0.118575
HbAchr10M0003619	HbAchr8M0034302	0.207324	1.50788	0.137494
HbAchr11M0004495	HbAchr11M0004624	0.33719	1.54729	0.217923
HbAchr11M0005560	HbAchr18M0020359	0.0402603	0.334065	0.120516
HbAchr11M0004624	HbAchr4M0027110	0.322781	1.57222	0.205303
HbAchr11M0003984	HbAchr4M0027556	0.0324696	0.222831	0.145714
HbAchr11M0004000	HbAchr4M0027540	0.0411505	0.227516	0.180868
HbAchr11M0004495	HbAchr4M0027110	0.141601	0.49603	0.285468
HbAchr11M0004736	HbAchr4M0026883	0.0704124	0.306866	0.229457
HbAchr12M0006185	HbAchr14M0010634	0.174567	1.33839	0.130431
HbAchr12M0007278	HbAchr16M0014205	0.0527182	0.318343	0.165602
HbAchr12M0006055	HbAchr2M0020838	0.418723	0.996402	0.420235
HbAchr12M0006094	HbAchr2M0020891	0.27121	1.72552	0.157176
HbAchr12M0006100	HbAchr2M0020901	0.259524	1.09303	0.237436
HbAchr12M0006110	HbAchr2M0020914	0.0567733	0.157286	0.360955
HbAchr12M0006185	HbAchr2M0020977	0.0609545	0.193648	0.314769
HbAchr12M0006250	HbAchr2M0021039	0.2694	1.63075	0.165201
HbAchr12M0006252	HbAchr2M0021042	0.272679	0.23292	1.1707
HbAchr12M0007278	HbAchr3M0024243	0.416864	2.69349	0.154767
HbAchr13M0008059	HbAchr17M0018121	0.0412929	0.363472	0.113607
HbAchr13M0008079	HbAchr17M0018096	0.0362328	0.256319	0.141358
HbAchr13M0008398	HbAchr17M0017723	0.0470578	0.314261	0.149741
HbAchr13M0008553	HbAchr17M0017565	0.343782	1.5459	0.222383
HbAchr13M0008725	HbAchr17M0017391	0.384409	2.03503	0.188896
HbAchr13M0008789	HbAchr17M0017321	0.0543776	0.276895	0.196384
HbAchr13M0009126	HbAchr17M0016990	0.063627	0.218398	0.291335
HbAchr13M0009419	HbAchr17M0016691	0.244511	0.871627	0.280523
HbAchr13M0007517	HbAchr17M0018829	0.176362	0.455101	0.387522
HbAchr13M0008789	HbAchr18M0019493	0.243681	0	0
HbAchr14M0010634	HbAchr2M0020977	0.187993	1.42314	0.132097
HbAchr14M0011560	HbAchr3M0024243	0.373345	4.28978	0.0870314
HbAchr14M0010865	HbAchr8M0034221	0.0900481	0.353443	0.254774
HbAchr14M0009564	HbAchr8M0035217	0.0415076	0.362479	0.11451
HbAchr14M0011383	HbAchr8M0033709	0.0445312	0.344378	0.129309
HbAchr14M0010634	HbAchr8M0034302	0.0501593	0.313072	0.160217
HbAchr15M0012094	HbAchr18M0019412	0.052743	0.287911	0.183192
HbAchr15M0013222	HbAchr4M0025932	0.0694764	0.203191	0.341928
HbAchr16M0016282	HbAchr17M0017038	0.432519	2.06556	0.209395
HbAchr16M0015902	HbAchr2M0021605	0.182655	1.11489	0.163833
HbAchr16M0016381	HbAchr2M0022576	0.17222	1.31402	0.131064
HbAchr16M0016381	HbAchr2M0022576	0.17222	1.31402	0.131064
HbAchr16M0015429	HbAchr6M0030702	0.235418	0	0
HbAchr16M0014462	HbAchr7M0033352	0.296235	1.50922	0.196283
HbAchr16M0015079	HbAchr9M0036524	0.0581822	0.418398	0.13906
HbAchr16M0015098	HbAchr9M0036542	0.0723072	0.241481	0.299432
HbAchr16M0015203	HbAchr9M0036642	0.022658	0.237759	0.0952985
HbAchr16M0015429	HbAchr9M0036881	0.0320425	0.246495	0.129992
HbAchr16M0015450	HbAchr9M0036897	0.0617913	0.194862	0.317102
HbAchr16M0015474	HbAchr9M0036919	0.0694973	0.245869	0.28266
HbAchr16M0015519	HbAchr9M0036961	0.059965	0.258712	0.231783
HbAchr16M0015799	HbAchr9M0037243	0.040487	0.226073	0.179088
HbAchr16M0015902	HbAchr9M0037332	0.0330114	0.221746	0.148871
HbAchr16M0016186	HbAchr9M0037667	0.404225	3.99016	0.101305
HbAchr16M0016287	HbAchr9M0037774	0.0584074	0.200884	0.290751
HbAchr16M0016381	HbAchr9M0037849	0.0539382	0.400958	0.134523
HbAchr16M0016589	HbAchr9M0038026	0.0823412	0.269994	0.304974
HbAchr16M0016589	HbAchr9M0035708	0.227865	3.59062	0.0634613
HbAchr16M0016381	HbAchr9M0035555	0.167983	1.49421	0.112422
HbAchr17M0017321	HbAchr18M0019493	0.277316	3.23558	0.0857083
HbAchr2M0020566	HbAchr6M0030520	0.365078	1.9299	0.189169
HbAchr2M0020977	HbAchr8M0034302	0.181441	1.78458	0.101671
HbAchr2M0021589	HbAchr9M0038397	0.246647	0.836305	0.294925
HbAchr2M0021683	HbAchr9M0038510	0.0505629	0.180486	0.280148
HbAchr2M0022576	HbAchr9M0037849	0.167512	1.72831	0.0969223
HbAchr2M0021893	HbAchr9M0036209	0.0678365	0.391063	0.173467
HbAchr2M0022335	HbAchr9M0035791	0.242501	0.788721	0.307461
HbAchr2M0022407	HbAchr9M0035708	0.0775446	0.365537	0.212139
HbAchr2M0022445	HbAchr9M0035673	0.452449	2.09039	0.216442
HbAchr2M0022576	HbAchr9M0035555	0.054069	0.393108	0.137542
HbAchr2M0022690	HbAchr9M0035451	0.366212	0	0
HbAchr2M0022576	HbAchr9M0037849	0.167512	1.72831	0.0969223
HbAchr2M0022407	HbAchr9M0038026	0.24073	2.46594	0.0976218
HbAchr3M0024367	HbAchr5M0027717	0.281488	1.42649	0.19733
HbAchr3M0024368	HbAchr5M0027718	0.150711	0.580313	0.259707
HbAchr3M0025053	HbAchr5M0028415	0.0209485	0.269374	0.0777676
HbAchr3M0023096	HbAchr5M0029413	0.313543	0.893257	0.351011
HbAchr3M0023138	HbAchr5M0029369	0.0386577	0.198983	0.194276
HbAchr3M0023421	HbAchr5M0029084	0.467861	1.91381	0.244465
HbAchr3M0024243	HbAchr5M0027646	0.490015	1.28491	0.381361
HbAchr3M0023138	HbAchr6M0029694	0.248673	1.62879	0.152673
HbAchr3M0023421	HbAchr8M0035224	0.330474	1.77411	0.186275
HbAchr5M0029369	HbAchr6M0029694	0.233762	1.62655	0.143717
HbAchr5M0029086	HbAchr8M0035224	0.370106	2.62573	0.140954
HbAchr9M0035708	HbAchr9M0038026	0.222383	2.86429	0.0776398
HbAchr9M0035555	HbAchr9M0037849	0.161264	1.50941	0.106839

## Sheet: Supplementary Table S4
Supplementary Table S4. Interspecies Collinearity of the HbCYP450 Gene Family
collinear with T. kok-saghyz								collinear with E. ulmoides										collinear with A. thaliana								collinear with M. esculenta
T. kok-saghyz mRNA ID	Hb mRNA ID=geneID	geneID	geneID	gene pairs	gene numbers	total		E. ulmoides ID	Eu chr	Hb chr	Hb mRNA ID=geneID	geneID	geneID	gene pairs	gene numbers	total		A. thaliana ID	Hb chr	geneID	geneID	gene pairs	gene numbers	total		Me mRNA ID	Hb mRNA ID	geneID	geneID	gene pairs	gene numbers	total
rna-gnl|WGS:JAJTUU|tarkokM00000004662	HbAchr1M0000073	HbCYP94C1	HbCYP71A12	3	2	77		GWHBISF00000500	evm.model.Chr5.1812	chr16	HbAchr16M0015203	HbCYP86A4	HbCYP81H4	3	5	102		transcript:AT1G11600.1	HbAchr11M0005560	HbCYP77B1	HbCYP86A1	4	1	72		transcript:Manes.01G138800.1.v8.1	HbAchr12M0005979	HbCYP722A2	HbCYP93D1	4	3	148
rna-gnl|WGS:JAJTUU|tarkokM00000001625	HbAchr10M0003619	HbCYP707A5	HbCYP82C11	3				GWHBISF00000500	evm.model.Chr5.1812	chr9	HbAchr9M0036642	HbCYP86A2	HbCYP81K1	3				transcript:AT1G19630.1	HbAchr12M0005979	HbCYP722A2	HbCYP78A2	3	8			transcript:Manes.01G102800.1.v8.1	HbAchr16M0015902	HbCYP85A3	HbCYP707A3	4
rna-gnl|WGS:JAJTUU|tarkokM00000002644	HbAchr13M0008059	HbCYP734A1	HbCYP71A4	2	21			GWHBISF00000501	evm.model.Chr8.313_evm.model.Chr8.314	chr10	HbAchr10M0003694	HbCYP82F1	HbCYP82C3	3				transcript:AT1G74110.1	HbAchr13M0008398	HbCYP78A5	HbCYP81H4	3				transcript:Manes.01G109800.1.v8.1	HbAchr16M0015799	HbCYP735A2	HbCYP712A1	4
rna-gnl|WGS:JAJTUU|tarkokM00000001625	HbAchr14M0010634	HbCYP707A7	HbCYP76G2	2				GWHBISF00000501	evm.model.Chr8.385	chr10	HbAchr10M0003619	HbCYP707A5	HbCYP82C11	3				transcript:AT1G13710.1	HbAchr13M0008398	HbCYP78A5	HbCYP81K1	3				transcript:Manes.01G138800.1.v8.1	HbAchr16M0015474	HbCYP722A4	HbCYP72A6	3	20
rna-gnl|WGS:JAJTUU|tarkokM00000003025	HbAchr16M0014058	HbCYP716A14	HbCYP77A1	2				GWHBISF00000501	evm.model.Chr8.485	chr10	HbAchr10M0003540	HbCYP81G1	HbCYP82F1	3				transcript:AT1G74540.1	HbAchr13M0008514	HbCYP98A2	HbCYP81K6	3				transcript:Manes.01G142400.1.v8.1	HbAchr16M0015429	HbCYP84A8	HbCYP72A13	3
rna-gnl|WGS:JAJTUU|tarkokM00000002644	HbAchr17M0018121	HbCYP734A2	HbCYP78A2	2				GWHBISF00000501	evm.model.Chr8.312	chr12	HbAchr12M0006097	HbCYP82C11	HbCYP71A4	2	27			transcript:AT1G67110.1	HbAchr16M0015799	HbCYP735A2	HbCYP86A3	3				transcript:Manes.01G163600.1.v8.1	HbAchr16M0015203	HbCYP86A4	HbCYP72A14	3
rna-gnl|WGS:JAJTUU|tarkokM00000001625	HbAchr2M0020977	HbCYP707A1	HbCYP78A5	2				GWHBISF00000501	evm.model.Chr8.319	chr12	HbAchr12M0006100	HbCYP82C12	HbCYP71A12	2				transcript:AT1G12740.2	HbAchr16M0016287	HbCYP87A8	HbCYP86A5	3				transcript:Manes.01G172800.1.v8.1	HbAchr16M0015079	HbCYP710A2	HbCYP78A2	3
rna-gnl|WGS:JAJTUU|tarkokM00000005063	HbAchr3M0023075	HbCYP76G1	HbCYP78A7	2				GWHBISF00000501	evm.model.Chr8.328	chr12	HbAchr12M0006110	HbCYP701A2	HbCYP75B2	2				transcript:AT1G63710.1	HbAchr16M0016381	HbCYP86A5	HbCYP86C1	3				transcript:Manes.01G059800.2.v8.1	HbAchr16M0016381	HbCYP86A5	HbCYP78A3	3
rna-gnl|WGS:JAJTUU|tarkokM00000001901	HbAchr4M0026450	HbCYP72A4	HbCYP81K1	2				GWHBISF00000501	evm.model.Chr8.385	chr12	HbAchr12M0006185	HbCYP707A6	HbCYP76G2	2				transcript:AT1G74110.1	HbAchr17M0017723	HbCYP78A7	HbCYP94B4	3				transcript:Manes.01G074200.1.v8.1	HbAchr16M0016186	HbCYP706A2	HbCYP81K7	3
rna-gnl|WGS:JAJTUU|tarkokM00000005063	HbAchr5M0029413	HbCYP76G2	HbCYP81K6	2				GWHBISF00000501	evm.model.Chr8.485	chr12	HbAchr12M0006242	HbCYP81K5	HbCYP81G1	2				transcript:AT1G13710.1	HbAchr17M0017723	HbCYP78A7	HbCYP72A4	2	15			transcript:Manes.01G200000.2.v8.1	HbAchr2M0021893	HbCYP94B1	HbCYP82F1	3
rna-gnl|WGS:JAJTUU|tarkokM00000004662	HbAchr5M0029369	HbCYP94C2	HbCYP82C3	2				GWHBISF00000501	evm.model.Chr8.486	chr12	HbAchr12M0006243	HbCYP81K6	HbCYP81K5	2				transcript:AT1G11600.1	HbAchr18M0020359	HbCYP77B3	HbCYP78A5	2				transcript:Manes.01G235600.1.v8.1	HbAchr2M0022335	HbCYP709B1	HbCYP84A8	3
rna-gnl|WGS:JAJTUU|tarkokM00000000259	HbAchr5M0028885	HbCYP98A1	HbCYP84A8	2				GWHBISF00000501	evm.model.Chr8.198	chr12	HbAchr12M0005979	HbCYP722A2	HbCYP81K6	2				transcript:AT1G69500.1	HbAchr2M0021683	HbCYP704B1	HbCYP78A7	2				transcript:Manes.01G025100.1.v8.1	HbAchr2M0021589	HbCYP72A1	HbCYP85A3	3
rna-gnl|WGS:JAJTUU|tarkokM00000002142	HbAchr6M0031361	HbCYP90D1	HbCYP86A1	2				GWHBISF00000501	evm.model.Chr8.385	chr14	HbAchr14M0010634	HbCYP707A7	HbCYP85A1	2				transcript:AT1G01280.1	HbAchr2M0022445	HbCYP703A1	HbCYP79B2	2				transcript:Manes.01G059800.2.v8.1	HbAchr2M0022576	HbCYP86A1	HbCYP86A5	3
rna-gnl|WGS:JAJTUU|tarkokM00000004662	HbAchr6M0029694	HbCYP94C3	HbCYP86A3	2				GWHBISF00000501	evm.model.Chr8.2855	chr16	HbAchr16M0016186	HbCYP706A2	HbCYP85A3	2				transcript:AT1G01600.1	HbAchr2M0022576	HbCYP86A1	HbCYP85A2	2				transcript:Manes.01G025100.1.v8.1	HbAchr9M0038397	HbCYP72A7	HbCYP94B3	3
rna-gnl|WGS:JAJTUU|tarkokM00000002187	HbAchr6M0031449	HbCYP84A1	HbCYP87A6	2				GWHBISF00000501	evm.model.Chr8.198	chr16	HbAchr16M0015474	HbCYP722A4	HbCYP86A1	2				transcript:AT1G75130.1	HbAchr2M0020838	HbCYP721A1	HbCYP85A3	2				transcript:Manes.01G102800.1.v8.1	HbAchr9M0037332	HbCYP85A2	HbCYP94B4	3
rna-gnl|WGS:JAJTUU|tarkokM00000001625	HbAchr8M0034302	HbCYP707A3	HbCYP87A8	2				GWHBISF00000501	evm.model.Chr8.312	chr2	HbAchr2M0020888	HbCYP82C1	HbCYP86A3	2				transcript:AT1G63710.1	HbAchr2M0022576	HbCYP86A1	HbCYP89A1	2				transcript:Manes.01G109800.1.v8.1	HbAchr9M0037243	HbCYP735A1	HbCYP94C1	3
rna-gnl|WGS:JAJTUU|tarkokM00000011690	HbAchr10M0002247	HbCYP78A4	HbCYP93D1	2				GWHBISF00000501	evm.model.Chr8.313_evm.model.Chr8.314	chr2	HbAchr2M0020891	HbCYP82C3	HbCYP86A5	2				transcript:AT1G64900.1	HbAchr3M0024367	HbCYP89A1	HbCYP89A3	2				transcript:Manes.01G138800.1.v8.1	HbAchr9M0036919	HbCYP722A1	HbCYP94C2	3
rna-gnl|WGS:JAJTUU|tarkokM00000010077	HbAchr11M0005560	HbCYP77B1	HbCYP706A1	2				GWHBISF00000501	evm.model.Chr8.315	chr2	HbAchr2M0020896	HbCYP82C5	HbCYP88A4	2				transcript:AT1G17060.1	HbAchr4M0026450	HbCYP72A4	HbCYP93D1	2				transcript:Manes.01G163600.1.v8.1	HbAchr9M0036642	HbCYP86A2	HbCYP94C3	3
rna-gnl|WGS:JAJTUU|tarkokM00000008225	HbAchr12M0006097	HbCYP82C11	HbCYP706A2	2				GWHBISF00000501	evm.model.Chr8.321	chr2	HbAchr2M0020901	HbCYP82C8	HbCYP704A2	2				transcript:AT1G64900.1	HbAchr5M0027718	HbCYP89A3	HbCYP94B3	2				transcript:Manes.01G170900.1.v8.1	HbAchr9M0036542	HbCYP707A4	HbCYP707A1	3
rna-gnl|WGS:JAJTUU|tarkokM00000009478	HbAchr13M0008725	HbCYP71A4	HbCYP707A1	2				GWHBISF00000501	evm.model.Chr8.328	chr2	HbAchr2M0020914	HbCYP701A1	HbCYP706A1	2				transcript:AT1G24540.1	HbAchr7M0031931	HbCYP86C1	HbCYP706A1	2				transcript:Manes.01G172800.1.v8.1	HbAchr9M0036524	HbCYP710A1	HbCYP707A5	3
rna-gnl|WGS:JAJTUU|tarkokM00000008714	HbAchr13M0008398	HbCYP78A5	HbCYP707A4	2				GWHBISF00000501	evm.model.Chr8.385	chr2	HbAchr2M0020977	HbCYP707A1	HbCYP706A2	2				transcript:AT1G13140.1	HbAchr7M0031931	HbCYP86C1	HbCYP706A2	2				transcript:Manes.01G178000.1.v8.1	HbAchr9M0036446	HbCYP75B1	HbCYP707A6	3
rna-gnl|WGS:JAJTUU|tarkokM00000007232	HbAchr16M0015429	HbCYP84A8	HbCYP734A1	2				GWHBISF00000501	evm.model.Chr8.499	chr2	HbAchr2M0021039	HbCYP81K1	HbCYP707A1	2				transcript:AT1G67110.1	HbAchr9M0037243	HbCYP735A1	HbCYP712A1	2				transcript:Manes.01G235600.1.v8.1	HbAchr9M0035791	HbCYP709B3	HbCYP707A7	3
rna-gnl|WGS:JAJTUU|tarkokM00000009478	HbAchr17M0017395	HbCYP71A12	HbCYP734A2	2				GWHBISF00000501	evm.model.Chr8.485	chr7	HbAchr7M0032967	HbCYP81H4	HbCYP707A3	2				transcript:AT1G69500.1	HbAchr9M0038510	HbCYP704B2	HbCYP735A1	2				transcript:Manes.01G242400.1.v8.1	HbAchr9M0035708	HbCYP78A2	HbCYP714A3	3
rna-gnl|WGS:JAJTUU|tarkokM00000008714	HbAchr17M0017723	HbCYP78A7	HbCYP71A6	1	54			GWHBISF00000501	evm.model.Chr8.385	chr8	HbAchr8M0034302	HbCYP707A3	HbCYP707A5	2				transcript:AT1G12740.2	HbAchr9M0037774	HbCYP87A6	HbCYP735A2	2				transcript:Manes.01G264600.2.v8.1	HbAchr9M0035451	HbCYP704A2	HbCYP51G1	2	66
rna-gnl|WGS:JAJTUU|tarkokM00000010077	HbAchr18M0020359	HbCYP77B3	HbCYP71A9	1				GWHBISF00000501	evm.model.Chr8.2855	chr9	HbAchr9M0037667	HbCYP706A1	HbCYP707A7	2				transcript:AT1G01190.2	HbAchr9M0035708	HbCYP78A2	HbCYP71A4	1	48			transcript:Manes.01G059800.2.v8.1	HbAchr9M0037849	HbCYP86A3	HbCYP51G2	2
rna-gnl|WGS:JAJTUU|tarkokM00000011451	HbAchr2M0021683	HbCYP704B1	HbCYP72A4	1				GWHBISF00000501	evm.model.Chr8.198	chr9	HbAchr9M0036919	HbCYP722A1	HbCYP714A8	2				transcript:AT1G63710.1	HbAchr9M0037849	HbCYP86A3	HbCYP71A12	1				transcript:Manes.01G074200.1.v8.1	HbAchr9M0037667	HbCYP706A1	HbCYP71A1	2
rna-gnl|WGS:JAJTUU|tarkokM00000008033	HbAchr2M0021039	HbCYP81K1	HbCYP72C2	1				GWHBISF00000486	evm.model.Chr17.286	chr10	HbAchr10M0003619	HbCYP707A5	HbCYP722A1	2				transcript:AT2G27690.1	HbAchr1M0000073	HbCYP94C1	HbCYP73A1	1				transcript:Manes.01G242400.1.v8.1	HbAchr9M0038026	HbCYP78A3	HbCYP71A4	2
rna-gnl|WGS:JAJTUU|tarkokM00000008225	HbAchr2M0020891	HbCYP82C3	HbCYP75B2	1				GWHBISF00000486	evm.model.Chr17.286	chr14	HbAchr14M0010707	HbCYP707A8	HbCYP722A2	2				transcript:AT2G22330.2	HbAchr10M0003271	HbCYP79B2	HbCYP75B2	1				transcript:Manes.02G209100.1.v8.1	HbAchr12M0007278	HbCYP714A8	HbCYP71A9	2
rna-gnl|WGS:JAJTUU|tarkokM00000011690	HbAchr7M0031828	HbCYP78A1	HbCYP76G1	1				GWHBISF00000486	evm.model.Chr17.286	chr14	HbAchr14M0010634	HbCYP707A7	HbCYP722A4	2				transcript:AT2G26170.1	HbAchr11M0004680	HbCYP711A1	HbCYP76G2	1				transcript:Manes.02G205200.1.v8.1	HbAchr16M0014319	HbCYP81H6	HbCYP72A1	2
rna-gnl|WGS:JAJTUU|tarkokM00000011451	HbAchr9M0038510	HbCYP704B2	HbCYP77B1	1				GWHBISF00000486	evm.model.Chr17.286	chr2	HbAchr2M0020977	HbCYP707A1	HbCYP734A1	2				transcript:AT2G30490.1	HbAchr12M0007310	HbCYP73A1	HbCYP76G12	1				transcript:Manes.02G025745.1.v8.1	HbAchr16M0016287	HbCYP87A8	HbCYP72A7	2
rna-gnl|WGS:JAJTUU|tarkokM00000016178	HbAchr15M0013222	HbCYP71A9	HbCYP77B3	1				GWHBISF00000486	evm.model.Chr17.2036	chr2	HbAchr2M0022445	HbCYP703A1	HbCYP735A1	2				transcript:AT2G23190.1	HbAchr12M0006243	HbCYP81K6	HbCYP77A1	1				transcript:Manes.02G034100.2.v8.1	HbAchr16M0016186	HbCYP706A2	HbCYP74B1	2
rna-gnl|WGS:JAJTUU|tarkokM00000014880	HbAchr5M0029413	HbCYP76G2	HbCYP78A1	1				GWHBISF00000486	evm.model.Chr17.403	chr2	HbAchr2M0020566	HbCYP87A2	HbCYP735A2	2				transcript:AT2G26710.1	HbAchr17M0018121	HbCYP734A2	HbCYP77B1	1				transcript:Manes.02G058500.2.v8.1	HbAchr16M0015902	HbCYP85A3	HbCYP74B2	2
rna-gnl|WGS:JAJTUU|tarkokM00000012854	HbAchr8M0034221	HbCYP77A1	HbCYP78A4	1				GWHBISF00000486	evm.model.Chr17.403	chr6	HbAchr6M0030520	HbCYP87A4	HbCYP51G1	1	70			transcript:AT2G45970.1	HbAchr2M0022576	HbCYP86A1	HbCYP77B3	1				transcript:Manes.02G068100.1.v8.1	HbAchr16M0015799	HbCYP735A2	HbCYP76G1	2
rna-gnl|WGS:JAJTUU|tarkokM00000018259	HbAchr13M0008059	HbCYP734A1	HbCYP78A6	1				GWHBISF00000486	evm.model.Chr17.286	chr8	HbAchr8M0034302	HbCYP707A3	HbCYP51G2	1				transcript:AT2G46950.1	HbAchr2M0022335	HbCYP709B1	HbCYP82G1	1				transcript:Manes.02G083900.1.v8.1	HbAchr16M0015616	HbCYP718A2	HbCYP76G2	2
rna-gnl|WGS:JAJTUU|tarkokM00000021784	HbAchr14M0011560	HbCYP714A9	HbCYP81G1	1				GWHBISF00000487	evm.model.Chr11.118	chr3	HbAchr3M0023075	HbCYP76G1	HbCYP71A14	1				transcript:AT2G23190.1	HbAchr2M0021039	HbCYP81K1	HbCYP82G4	1				transcript:Manes.02G093100.1.v8.1	HbAchr16M0015519	HbCYP90B2	HbCYP77B1	2
rna-gnl|WGS:JAJTUU|tarkokM00000017875	HbAchr16M0015203	HbCYP86A4	HbCYP81H4	1				GWHBISF00000487	evm.model.Chr11.118	chr5	HbAchr5M0029413	HbCYP76G2	HbCYP72A1	1				transcript:AT2G42250.1	HbAchr3M0023421	HbCYP93D1	HbCYP84A8	1				transcript:Manes.02G099000.2.v8.1	HbAchr16M0015450	HbCYP90C2	HbCYP77B3	2
rna-gnl|WGS:JAJTUU|tarkokM00000018259	HbAchr17M0018121	HbCYP734A2	HbCYP81K8	1				GWHBISF00000488	evm.model.Chr12.51	chr5	HbAchr5M0027718	HbCYP89A3	HbCYP72A3	1				transcript:AT2G40890.1	HbAchr5M0028885	HbCYP98A1	HbCYP85A1	1				transcript:Manes.02G100800.1.v8.1	HbAchr16M0015429	HbCYP84A8	HbCYP78A1	2
rna-gnl|WGS:JAJTUU|tarkokM00000018406	HbAchr3M0023421	HbCYP93D1	HbCYP82G1	1				GWHBISF00000489	evm.model.Chr13.538	chr2	HbAchr2M0021589	HbCYP72A1	HbCYP72A4	1				transcript:AT2G27690.1	HbAchr5M0029369	HbCYP94C2	HbCYP86A2	1				transcript:Manes.02G121200.1.v8.1	HbAchr16M0015203	HbCYP86A4	HbCYP78A4	2
rna-gnl|WGS:JAJTUU|tarkokM00000018406	HbAchr5M0029086	HbCYP93D2	HbCYP82G4	1				GWHBISF00000489	evm.model.Chr13.538	chr9	HbAchr9M0038397	HbCYP72A7	HbCYP72A6	1				transcript:AT2G42250.1	HbAchr5M0029084	HbCYP712A1	HbCYP86A4	1				transcript:Manes.02G132100.1.v8.1	HbAchr16M0015079	HbCYP710A2	HbCYP78A5	2
rna-gnl|WGS:JAJTUU|tarkokM00000022250	HbAchr6M0030516	HbCYP86B1	HbCYP84A1	1				GWHBISF00000483	evm.model.F000108F.80	chr11	HbAchr11M0005560	HbCYP77B1	HbCYP72A7	1				transcript:AT2G27690.1	HbAchr6M0029694	HbCYP94C3	HbCYP87A6	1				transcript:Manes.02G135700.1.v8.1	HbAchr16M0015033	HbCYP71B1	HbCYP78A6	2
rna-gnl|WGS:JAJTUU|tarkokM00000017836	HbAchr9M0036542	HbCYP707A4	HbCYP85A2	1				GWHBISF00000483	evm.model.F000108F.80	chr18	HbAchr18M0020359	HbCYP77B3	HbCYP72A13	1				transcript:AT2G23190.1	HbAchr7M0032967	HbCYP81H4	HbCYP87A8	1				transcript:Manes.02G187000.1.v8.1	HbAchr16M0014462	HbCYP78A6	HbCYP78A7	2
rna-gnl|WGS:JAJTUU|tarkokM00000017875	HbAchr9M0036642	HbCYP86A2	HbCYP85A3	1				GWHBISF00000485	evm.model.Chr1.1309	chr12	HbAchr12M0006242	HbCYP81K5	HbCYP72A14	1				transcript:AT2G45510.1	HbAchr9M0035451	HbCYP704A2	HbCYP90A1	1				transcript:Manes.02G209100.1.v8.1	HbAchr16M0014205	HbCYP714A10	HbCYP79B2	2
rna-gnl|WGS:JAJTUU|tarkokM00000025588	HbAchr10M0003832	HbCYP72C2	HbCYP86A2	1				GWHBISF00000485	evm.model.Chr1.949	chr16	HbAchr16M0015450	HbCYP90C2	HbCYP73A1	1				transcript:AT2G46660.1	HbAchr9M0035708	HbCYP78A2	HbCYP90A2	1				transcript:Manes.02G223800.1.v8.1	HbAchr16M0014058	HbCYP716A14	HbCYP81G1	2
rna-gnl|WGS:JAJTUU|tarkokM00000024518	HbAchr16M0015799	HbCYP735A2	HbCYP86A4	1				GWHBISF00000485	evm.model.Chr1.1089	chr16	HbAchr16M0015799	HbCYP735A2	HbCYP73A2	1				transcript:AT2G46950.1	HbAchr9M0035791	HbCYP709B3	HbCYP90C1	1				transcript:Manes.02G213900.1.v8.1	HbAchr16M0014117	HbCYP720A1	HbCYP81H4	2
rna-gnl|WGS:JAJTUU|tarkokM00000026429	HbAchr16M0016381	HbCYP86A5	HbCYP86A5	1				GWHBISF00000485	evm.model.Chr1.1502	chr16	HbAchr16M0015902	HbCYP85A3	HbCYP76G1	1				transcript:AT2G29090.1	HbAchr9M0036542	HbCYP707A4	HbCYP90C2	1				transcript:Manes.02G058500.2.v8.1	HbAchr2M0021605	HbCYP85A1	HbCYP81K1	2
rna-gnl|WGS:JAJTUU|tarkokM00000026480	HbAchr16M0016287	HbCYP87A8	HbCYP86B1	1				GWHBISF00000485	evm.model.Chr1.1309	chr2	HbAchr2M0021039	HbCYP81K1	HbCYP77B1	1				transcript:AT2G45970.1	HbAchr9M0037849	HbCYP86A3	HbCYP90D1	1				transcript:Manes.02G002600.1.v8.1	HbAchr9M0038026	HbCYP78A3	HbCYP81K5	2
rna-gnl|WGS:JAJTUU|tarkokM00000026548	HbAchr16M0016186	HbCYP706A2	HbCYP86C1	1				GWHBISF00000485	evm.model.Chr1.1309	chr7	HbAchr7M0032967	HbCYP81H4	HbCYP77B3	1				transcript:AT3G25180.1	HbAchr10M0002676	HbCYP82G4	HbCYP94C1	1				transcript:Manes.02G025745.1.v8.1	HbAchr9M0037774	HbCYP87A6	HbCYP81K8	2
rna-gnl|WGS:JAJTUU|tarkokM00000024559	HbAchr16M0015519	HbCYP90B2	HbCYP90B1	1				GWHBISF00000485	evm.model.Chr1.949	chr9	HbAchr9M0036897	HbCYP90C1	HbCYP78A1	1				transcript:AT3G19270.2	HbAchr10M0003619	HbCYP707A5	HbCYP94C2	1				transcript:Manes.02G034100.2.v8.1	HbAchr9M0037667	HbCYP706A1	HbCYP82C1	2
rna-gnl|WGS:JAJTUU|tarkokM00000024625	HbAchr16M0015450	HbCYP90C2	HbCYP90B2	1				GWHBISF00000485	evm.model.Chr1.1089	chr9	HbAchr9M0037243	HbCYP735A1	HbCYP78A4	1				transcript:AT3G48270.1	HbAchr13M0008725	HbCYP71A4	HbCYP94C3	1				transcript:Manes.02G058500.2.v8.1	HbAchr9M0037332	HbCYP85A2	HbCYP82C8	2
rna-gnl|WGS:JAJTUU|tarkokM00000024635	HbAchr16M0015429	HbCYP84A8	HbCYP90C1	1				GWHBISF00000479	evm.model.F000119F.36	chr16	HbAchr16M0016381	HbCYP86A5	HbCYP78A5	1				transcript:AT3G48520.1	HbAchr13M0008789	HbCYP94B3	HbCYP98A1	1				transcript:Manes.02G068100.1.v8.1	HbAchr9M0037243	HbCYP735A1	HbCYP82C9	2
rna-gnl|WGS:JAJTUU|tarkokM00000024197	HbAchr16M0015902	HbCYP85A3	HbCYP90C2	1				GWHBISF00000479	evm.model.F000119F.36	chr16	HbAchr16M0016381	HbCYP86A5	HbCYP78A7	1				transcript:AT3G19270.2	HbAchr14M0010634	HbCYP707A7	HbCYP98A2	1				transcript:Manes.02G093100.1.v8.1	HbAchr9M0036961	HbCYP90B1	HbCYP82G1	2
rna-gnl|WGS:JAJTUU|tarkokM00000026429	HbAchr2M0022576	HbCYP86A1	HbCYP90D1	1				GWHBISF00000479	evm.model.F000119F.36	chr2	HbAchr2M0022576	HbCYP86A1	HbCYP82C1	1				transcript:AT3G30180.1	HbAchr16M0015902	HbCYP85A3	HbCYP703A1	1				transcript:Manes.02G099000.2.v8.1	HbAchr9M0036897	HbCYP90C1	HbCYP82G4	2
rna-gnl|WGS:JAJTUU|tarkokM00000025798	HbAchr7M0031931	HbCYP86C1	HbCYP93D2	1				GWHBISF00000479	evm.model.F000119F.36	chr9	HbAchr9M0037849	HbCYP86A3	HbCYP82C5	1				transcript:AT3G48270.1	HbAchr17M0017395	HbCYP71A12	HbCYP704A2	1				transcript:Manes.02G121200.1.v8.1	HbAchr9M0036642	HbCYP86A2	HbCYP82G6	2
rna-gnl|WGS:JAJTUU|tarkokM00000024518	HbAchr9M0037243	HbCYP735A1	HbCYP93D3	1				GWHBISF00000479	evm.model.F000119F.36	chr9	HbAchr9M0037849	HbCYP86A3	HbCYP82C8	1				transcript:AT3G48520.1	HbAchr17M0017321	HbCYP94B4	HbCYP704B1	1				transcript:Manes.02G130400.5.v8.1	HbAchr9M0036542	HbCYP707A4	HbCYP84A1	2
rna-gnl|WGS:JAJTUU|tarkokM00000026429	HbAchr9M0037849	HbCYP86A3	HbCYP94C1	1				GWHBISF00000491	evm.model.Chr9.98	chr10	HbAchr10M0002247	HbCYP78A4	HbCYP82C12	1				transcript:AT3G61040.1	HbAchr17M0017038	HbCYP76G12	HbCYP704B2	1				transcript:Manes.02G132100.1.v8.1	HbAchr9M0036524	HbCYP710A1	HbCYP85A1	2
rna-gnl|WGS:JAJTUU|tarkokM00000026429	HbAchr9M0037849	HbCYP86A3	HbCYP94C2	1				GWHBISF00000491	evm.model.Chr9.229	chr13	HbAchr13M0008429	HbCYP75B2	HbCYP82G1	1				transcript:AT3G01900.1	HbAchr17M0017321	HbCYP94B4	HbCYP707A1	1				transcript:Manes.02G002600.1.v8.1	HbAchr9M0035708	HbCYP78A2	HbCYP85A2	2
rna-gnl|WGS:JAJTUU|tarkokM00000026480	HbAchr9M0037774	HbCYP87A6	HbCYP94C3	1				GWHBISF00000491	evm.model.Chr9.470	chr2	HbAchr2M0021683	HbCYP704B1	HbCYP82G4	1				transcript:AT3G19270.2	HbAchr2M0020977	HbCYP707A1	HbCYP707A3	1				transcript:Manes.03G000200.1.v8.1	HbAchr11M0003984	HbCYP716A4	HbCYP86A1	2
rna-gnl|WGS:JAJTUU|tarkokM00000026548	HbAchr9M0037667	HbCYP706A1	HbCYP98A1	1				GWHBISF00000491	evm.model.Chr9.271	chr2	HbAchr2M0021605	HbCYP85A1	HbCYP84A1	1				transcript:AT3G30180.1	HbAchr2M0021605	HbCYP85A1	HbCYP707A4	1				transcript:Manes.03G039100.1.v8.1	HbAchr11M0004495	HbCYP72A13	HbCYP86A2	2
rna-gnl|WGS:JAJTUU|tarkokM00000024559	HbAchr9M0036961	HbCYP90B1	HbCYP701A1	1				GWHBISF00000491	evm.model.Chr9.17	chr3	HbAchr3M0025053	HbCYP51G1	HbCYP84A2	1				transcript:AT3G03470.1	HbAchr3M0024367	HbCYP89A1	HbCYP707A5	1				transcript:Manes.03G045800.2.v8.1	HbAchr11M0004736	HbCYP714A7	HbCYP86A3	2
rna-gnl|WGS:JAJTUU|tarkokM00000024625	HbAchr9M0036897	HbCYP90C1	HbCYP701A2	1				GWHBISF00000491	evm.model.Chr9.17	chr5	HbAchr5M0028415	HbCYP51G2	HbCYP84A8	1				transcript:AT3G14620.1	HbAchr4M0026450	HbCYP72A4	HbCYP707A7	1				transcript:Manes.03G039100.1.v8.1	HbAchr11M0004624	HbCYP72A14	HbCYP86A4	2
rna-gnl|WGS:JAJTUU|tarkokM00000022541	HbAchr9M0035708	HbCYP78A2	HbCYP703A1	1				GWHBISF00000491	evm.model.Chr9.1876	chr5	HbAchr5M0029413	HbCYP76G2	HbCYP85A2	1				transcript:AT3G03470.1	HbAchr5M0027718	HbCYP89A3	HbCYP709B1	1				transcript:Manes.03G138800.1.v8.1	HbAchr15M0013213	HbCYP71A7	HbCYP89A1	2
rna-gnl|WGS:JAJTUU|tarkokM00000022719	HbAchr9M0035451	HbCYP704A2	HbCYP704A2	1				GWHBISF00000491	evm.model.Chr9.98	chr7	HbAchr7M0031828	HbCYP78A1	HbCYP86A2	1				transcript:AT3G52970.2	HbAchr5M0029413	HbCYP76G2	HbCYP709B3	1				transcript:Manes.03G138853.1.v8.1	HbAchr15M0013222	HbCYP71A9	HbCYP90A1	2
rna-gnl|WGS:JAJTUU|tarkokM00000024197	HbAchr9M0037332	HbCYP85A2	HbCYP704B1	1				GWHBISF00000491	evm.model.Chr9.528	chr7	HbAchr7M0031931	HbCYP86C1	HbCYP86A4	1				transcript:AT3G13730.1	HbAchr6M0031361	HbCYP90D1	HbCYP711A1	1				transcript:Manes.03G138556.1.v8.1	HbAchr15M0013211	HbCYP71A6	HbCYP90A2	2
rna-gnl|WGS:JAJTUU|tarkokM00000030348	HbAchr12M0006185	HbCYP707A6	HbCYP704B2	1				GWHBISF00000491	evm.model.Chr9.470	chr9	HbAchr9M0038510	HbCYP704B2	HbCYP86C1	1				transcript:AT3G26125.1	HbAchr7M0031931	HbCYP86C1	HbCYP714A6	1				transcript:Manes.03G045800.2.v8.1	HbAchr4M0026883	HbCYP714A4	HbCYP94B1	2
rna-gnl|WGS:JAJTUU|tarkokM00000030380	HbAchr12M0006243	HbCYP81K6	HbCYP707A3	1				GWHBISF00000497	evm.model.Chr15.1583	chr10	HbAchr10M0003540	HbCYP81G1	HbCYP87A2	1				transcript:AT3G25180.1	HbAchr7M0032259	HbCYP82G1	HbCYP715A1	1				transcript:Manes.03G000200.1.v8.1	HbAchr4M0027556	HbCYP716A2	HbCYP706A1	2
rna-gnl|WGS:JAJTUU|tarkokM00000030414	HbAchr12M0006110	HbCYP701A2	HbCYP707A5	1				GWHBISF00000497	evm.model.Chr15.539	chr10	HbAchr10M0003694	HbCYP82F1	HbCYP87A4	1				transcript:AT3G19270.2	HbAchr8M0034302	HbCYP707A3	HbCYP715A2	1				transcript:Manes.03G039100.1.v8.1	HbAchr4M0027110	HbCYP72A6	HbCYP706A2	2
rna-gnl|WGS:JAJTUU|tarkokM00000030424	HbAchr12M0006097	HbCYP82C11	HbCYP707A6	1				GWHBISF00000497	evm.model.Chr15.539	chr12	HbAchr12M0006097	HbCYP82C11	HbCYP87A6	1				transcript:AT3G61880.2	HbAchr9M0035708	HbCYP78A2	HbCYP721A1	1				transcript:Manes.04G069300.1.v8.1	HbAchr1M0000901	HbCYP71A1	HbCYP707A2	2
rna-gnl|WGS:JAJTUU|tarkokM00000030575	HbAchr13M0008398	HbCYP78A5	HbCYP707A7	1				GWHBISF00000497	evm.model.Chr15.986	chr12	HbAchr12M0005979	HbCYP722A2	HbCYP87A8	1				transcript:AT3G30180.1	HbAchr9M0037332	HbCYP85A2	HbCYP722A2	1				transcript:Manes.04G155500.1.v8.1	HbAchr1M0001971	HbCYP74B1	HbCYP707A4	2
rna-gnl|WGS:JAJTUU|tarkokM00000030590	HbAchr13M0008429	HbCYP75B2	HbCYP712A1	1				GWHBISF00000497	evm.model.Chr15.1583	chr12	HbAchr12M0006243	HbCYP81K6	HbCYP89A3	1				transcript:AT4G39950.2	HbAchr10M0003271	HbCYP79B2	HbCYP724A2	1				transcript:Manes.04G005600.1.v8.1	HbAchr1M0000073	HbCYP94C1	HbCYP707A8	2
rna-gnl|WGS:JAJTUU|tarkokM00000030753	HbAchr13M0008725	HbCYP71A4	HbCYP714A9	1				GWHBISF00000497	evm.model.Chr15.97.3	chr15	HbAchr15M0012094	HbCYP724A2	HbCYP90A1	1				transcript:AT4G37310.1	HbAchr12M0006243	HbCYP81K6	HbCYP724A3	1				transcript:Manes.04G032020.1.v8.1	HbAchr1M0000379	HbCYP714A1	HbCYP709B1	2
rna-gnl|WGS:JAJTUU|tarkokM00000031023	HbAchr15M0013211	HbCYP71A6	HbCYP715A1	1				GWHBISF00000497	evm.model.Chr15.356	chr16	HbAchr16M0015902	HbCYP85A3	HbCYP90A2	1				transcript:AT4G36220.1	HbAchr16M0015429	HbCYP84A8	HbCYP724A4	1				transcript:Manes.04G047500.1.v8.1	HbAchr1M0000467	HbCYP88A1	HbCYP709B3	2
rna-gnl|WGS:JAJTUU|tarkokM00000027088	HbAchr15M0013093	HbCYP718A1	HbCYP715A2	1				GWHBISF00000497	evm.model.Chr15.986	chr16	HbAchr16M0015474	HbCYP722A4	HbCYP90B1	1				transcript:AT4G36380.1	HbAchr16M0015450	HbCYP90C2	HbCYP734A2	1				transcript:Manes.04G064000.1.v8.1	HbAchr1M0000710	HbCYP81H1	HbCYP710A1	2
rna-gnl|WGS:JAJTUU|tarkokM00000029651	HbAchr16M0016287	HbCYP87A8	HbCYP716A14	1				GWHBISF00000497	evm.model.Chr15.1016	chr16	HbAchr16M0015429	HbCYP84A8	HbCYP90B2	1				transcript:AT4G22690.1	HbAchr16M0016186	HbCYP706A2						transcript:Manes.04G084200.1.v8.1	HbAchr16M0015429	HbCYP84A8	HbCYP710A2	2
rna-gnl|WGS:JAJTUU|tarkokM00000029709	HbAchr16M0016186	HbCYP706A2	HbCYP718A1	1				GWHBISF00000497	evm.model.Chr15.739	chr16	HbAchr16M0015519	HbCYP90B2	HbCYP90C1	1				transcript:AT4G00360.1	HbAchr16M0016381	HbCYP86A5						transcript:Manes.04G005600.1.v8.1	HbAchr5M0029369	HbCYP94C2	HbCYP714A4	2
rna-gnl|WGS:JAJTUU|tarkokM00000030575	HbAchr17M0017723	HbCYP78A7	HbCYP721A1	1				GWHBISF00000497	evm.model.Chr15.1306	chr16	HbAchr16M0015799	HbCYP735A2	HbCYP90C2	1				transcript:AT4G12300.1	HbAchr16M0016186	HbCYP706A2						transcript:Manes.04G145700.1.v8.1	HbAchr6M0031449	HbCYP84A1	HbCYP714A7	2
rna-gnl|WGS:JAJTUU|tarkokM00000030753	HbAchr17M0017395	HbCYP71A12	HbCYP735A1	1				GWHBISF00000497	evm.model.Chr15.97.3	chr18	HbAchr18M0019324	HbCYP724A3	HbCYP90D1	1				transcript:AT4G00360.1	HbAchr2M0022576	HbCYP86A1						transcript:Manes.04G155500.1.v8.1	HbAchr6M0031564	HbCYP74B2	HbCYP714A8	2
rna-gnl|WGS:JAJTUU|tarkokM00000026641	HbAchr2M0022445	HbCYP703A1	HbCYP735A2	1				GWHBISF00000497	evm.model.Chr15.97.3	chr18	HbAchr18M0019412	HbCYP724A4	HbCYP93D1	1				transcript:AT4G37310.1	HbAchr2M0021039	HbCYP81K1						transcript:Manes.04G005600.1.v8.1	HbAchr6M0029694	HbCYP94C3	HbCYP714A10	2
rna-gnl|WGS:JAJTUU|tarkokM00000026722	HbAchr2M0022576	HbCYP86A1						GWHBISF00000497	evm.model.Chr15.356	chr2	HbAchr2M0021605	HbCYP85A1	HbCYP94B3	1				transcript:AT4G37310.1	HbAchr7M0032967	HbCYP81H4						transcript:Manes.04G047500.1.v8.1	HbAchr6M0030168	HbCYP88A3	HbCYP715A1	2
rna-gnl|WGS:JAJTUU|tarkokM00000030348	HbAchr2M0020977	HbCYP707A1						GWHBISF00000497	evm.model.Chr15.539	chr2	HbAchr2M0020891	HbCYP82C3	HbCYP94B4	1				transcript:AT4G36380.1	HbAchr9M0036897	HbCYP90C1						transcript:Manes.05G174003.1.v8.1	HbAchr10M0003619	HbCYP707A5	HbCYP715A2	2
rna-gnl|WGS:JAJTUU|tarkokM00000030414	HbAchr2M0020914	HbCYP701A1						GWHBISF00000497	evm.model.Chr15.1583	chr2	HbAchr2M0021039	HbCYP81K1	HbCYP701A1	1				transcript:AT4G22690.1	HbAchr9M0037667	HbCYP706A1						transcript:Manes.05G166900.1.v8.1	HbAchr10M0003694	HbCYP82F1	HbCYP716A3	2
rna-gnl|WGS:JAJTUU|tarkokM00000026626	HbAchr9M0035708	HbCYP78A2						GWHBISF00000497	evm.model.Chr15.1583	chr7	HbAchr7M0032967	HbCYP81H4	HbCYP701A2	1				transcript:AT4G00360.1	HbAchr9M0037849	HbCYP86A3						transcript:Manes.05G162250.1.v8.1	HbAchr12M0006055	HbCYP721A5	HbCYP716A10	2
rna-gnl|WGS:JAJTUU|tarkokM00000029651	HbAchr9M0037774	HbCYP87A6						GWHBISF00000497	evm.model.Chr15.1384	chr7	HbAchr7M0033332	HbCYP84A2	HbCYP703A1	1				transcript:AT4G12300.1	HbAchr9M0037667	HbCYP706A1						transcript:Manes.05G169000.1.v8.1	HbAchr12M0006110	HbCYP701A2	HbCYP721A5	2
rna-gnl|WGS:JAJTUU|tarkokM00000029709	HbAchr9M0037667	HbCYP706A1						GWHBISF00000497	evm.model.Chr15.356	chr9	HbAchr9M0037332	HbCYP85A2	HbCYP704B1	1				transcript:AT5G24900.1	HbAchr11M0004033	HbCYP714A6						transcript:Manes.05G174003.1.v8.1	HbAchr12M0006185	HbCYP707A6	HbCYP722A2	2
rna-gnl|WGS:JAJTUU|tarkokM00000031735	HbAchr10M0003540	HbCYP81G1						GWHBISF00000497	evm.model.Chr15.986	chr9	HbAchr9M0036919	HbCYP722A1	HbCYP704B2	1				transcript:AT5G67310.1	HbAchr12M0006243	HbCYP81K6						transcript:Manes.05G178700.1.v8.1	HbAchr12M0006242	HbCYP81K5	HbCYP724A2	2
rna-gnl|WGS:JAJTUU|tarkokM00000031626	HbAchr12M0006097	HbCYP82C11						GWHBISF00000497	evm.model.Chr15.739	chr9	HbAchr9M0036961	HbCYP90B1	HbCYP707A4	1				transcript:AT5G52400.1	HbAchr13M0009126	HbCYP715A1						transcript:Manes.05G179100.1.v8.1	HbAchr12M0006250	HbCYP81K8	HbCYP724A4	2
rna-gnl|WGS:JAJTUU|tarkokM00000031730	HbAchr12M0006243	HbCYP81K6						GWHBISF00000497	evm.model.Chr15.1306	chr9	HbAchr9M0037243	HbCYP735A1	HbCYP707A6	1				transcript:AT5G63450.2	HbAchr13M0008789	HbCYP94B3						transcript:Manes.05G033400.1.v8.1	HbAchr16M0016381	HbCYP86A5	HbCYP734A1	2
rna-gnl|WGS:JAJTUU|tarkokM00000031735	HbAchr12M0006250	HbCYP81K8						GWHBISF00000498	evm.model.Chr6.32	chr11	HbAchr11M0004680	HbCYP711A1	HbCYP707A8	1				transcript:AT5G07990.1	HbAchr13M0008429	HbCYP75B2						transcript:Manes.05G033400.1.v8.1	HbAchr16M0016381	HbCYP86A5	HbCYP734A2	2
rna-gnl|WGS:JAJTUU|tarkokM00000031201	HbAchr16M0014462	HbCYP78A6						GWHBISF00000498	evm.model.Chr6.2199	chr13	HbAchr13M0008059	HbCYP734A1	HbCYP711A1	1				transcript:AT5G05690.1	HbAchr14M0011383	HbCYP90A2						transcript:Manes.05G112400.1.v8.1	HbAchr16M0015902	HbCYP85A3	HbCYP735A1	2
rna-gnl|WGS:JAJTUU|tarkokM00000031890	HbAchr17M0017395	HbCYP71A12						GWHBISF00000498	evm.model.Chr6.920	chr16	HbAchr16M0016186	HbCYP706A2	HbCYP712A1	1				transcript:AT5G14400.2	HbAchr15M0012094	HbCYP724A2						transcript:Manes.05G007800.1.v8.1	HbAchr2M0022335	HbCYP709B1	HbCYP735A2	2
rna-gnl|WGS:JAJTUU|tarkokM00000031601	HbAchr2M0020838	HbCYP721A1						GWHBISF00000498	evm.model.Chr6.815	chr16	HbAchr16M0016287	HbCYP87A8	HbCYP714A5	1				transcript:AT5G38450.1	HbAchr16M0015799	HbCYP735A2						transcript:Manes.05G022200.1.v8.1	HbAchr2M0022445	HbCYP703A1	HbCYP71A6	1	59
rna-gnl|WGS:JAJTUU|tarkokM00000031626	HbAchr2M0020891	HbCYP82C3						GWHBISF00000498	evm.model.Chr6.2199	chr17	HbAchr17M0018121	HbCYP734A2	HbCYP714A9	1				transcript:AT5G38970.1	HbAchr16M0015902	HbCYP85A3						transcript:Manes.05G033400.1.v8.1	HbAchr2M0022576	HbCYP86A1	HbCYP71A7	1
rna-gnl|WGS:JAJTUU|tarkokM00000031730	HbAchr2M0021039	HbCYP81K1						GWHBISF00000498	evm.model.Chr6.920	chr9	HbAchr9M0037667	HbCYP706A1	HbCYP714A10	1				transcript:AT5G52320.1	HbAchr16M0016381	HbCYP86A5						transcript:Manes.05G134000.2.v8.1	HbAchr2M0020566	HbCYP87A2	HbCYP71A13	1
rna-gnl|WGS:JAJTUU|tarkokM00000031730	HbAchr7M0032967	HbCYP81H4						GWHBISF00000498	evm.model.Chr6.815	chr9	HbAchr9M0037774	HbCYP87A6	HbCYP715A1	1				transcript:AT5G58860.1	HbAchr16M0015203	HbCYP86A4						transcript:Manes.05G167200.1.v8.1	HbAchr2M0020888	HbCYP82C1	HbCYP71B1	1
rna-gnl|WGS:JAJTUU|tarkokM00000036752	HbAchr10M0002676	HbCYP82G4						GWHBISF00000499	evm.model.Chr14.1919	chr12	HbAchr12M0007310	HbCYP73A1	HbCYP715A2	1				transcript:AT5G52400.1	HbAchr17M0016990	HbCYP715A2						transcript:Manes.05G167700.1.v8.1	HbAchr2M0020901	HbCYP82C8	HbCYP72C2	1
rna-gnl|WGS:JAJTUU|tarkokM00000035235	HbAchr13M0009126	HbCYP715A1						GWHBISF00000499	evm.model.Chr14.1955	chr12	HbAchr12M0007278	HbCYP714A8	HbCYP718A1	1				transcript:AT5G63450.2	HbAchr17M0017321	HbCYP94B4						transcript:Manes.05G168300.1.v8.1	HbAchr2M0020905	HbCYP82C9	HbCYP73A1	1
rna-gnl|WGS:JAJTUU|tarkokM00000035235	HbAchr17M0016990	HbCYP715A2						GWHBISF00000499	evm.model.Chr14.1919	chr16	HbAchr16M0014162	HbCYP73A2	HbCYP718A2	1				transcript:AT5G14400.2	HbAchr18M0019324	HbCYP724A3						transcript:Manes.05G169000.1.v8.1	HbAchr2M0020914	HbCYP701A1	HbCYP75B1	1
rna-gnl|WGS:JAJTUU|tarkokM00000036301	HbAchr3M0023421	HbCYP93D1						GWHBISF00000499	evm.model.Chr14.1955	chr16	HbAchr16M0014205	HbCYP714A10	HbCYP721A1	1				transcript:AT5G14400.2	HbAchr18M0019412	HbCYP724A4						transcript:Manes.05G174003.1.v8.1	HbAchr2M0020977	HbCYP707A1	HbCYP75B2	1
rna-gnl|WGS:JAJTUU|tarkokM00000036301	HbAchr5M0029084	HbCYP712A1						GWHBISF00000499	evm.model.Chr14.1706	chr6	HbAchr6M0031361	HbCYP90D1	HbCYP724A1	1				transcript:AT5G67310.1	HbAchr2M0021039	HbCYP81K1						transcript:Manes.05G179100.1.v8.1	HbAchr2M0021039	HbCYP81K1	HbCYP76G6	1
rna-gnl|WGS:JAJTUU|tarkokM00000036470	HbAchr6M0030051	HbCYP93D3						GWHBISF00000499	evm.model.Chr14.130	chr9	HbAchr9M0036542	HbCYP707A4	HbCYP724A2	1				transcript:AT5G06900.1	HbAchr3M0023421	HbCYP93D1						transcript:Manes.05G086300.1.v8.1	HbAchr2M0021893	HbCYP94B1	HbCYP76G8	1
rna-gnl|WGS:JAJTUU|tarkokM00000036752	HbAchr7M0032259	HbCYP82G1						GWHBISF00000493	evm.model.Chr2.490	chr10	HbAchr10M0002796	HbCYP724A1	HbCYP724A3	1				transcript:AT5G06900.1	HbAchr5M0029084	HbCYP712A1						transcript:Manes.05G104700.1.v8.1	HbAchr2M0021683	HbCYP704B1	HbCYP77A1	1
rna-gnl|WGS:JAJTUU|tarkokM00000035584	HbAchr8M0034221	HbCYP77A1						GWHBISF00000493	evm.model.Chr2.1874	chr13	HbAchr13M0008553	HbCYP88A4	HbCYP724A4	1				transcript:AT5G67310.1	HbAchr7M0032967	HbCYP81H4						transcript:Manes.05G112400.1.v8.1	HbAchr2M0021605	HbCYP85A1	HbCYP81H1	1
rna-gnl|WGS:JAJTUU|tarkokM00000036413	HbAchr9M0036542	HbCYP707A4						GWHBISF00000493	evm.model.Chr2.1422	chr13	HbAchr13M0008725	HbCYP71A4	HbCYP734A2	1				transcript:AT5G05690.1	HbAchr8M0033709	HbCYP90A1						transcript:Manes.05G111300.1.v8.1	HbAchr2M0021589	HbCYP72A1	HbCYP81H6	1
								GWHBISF00000493	evm.model.Chr2.840	chr16	HbAchr16M0015616	HbCYP718A2						transcript:AT5G04630.1	HbAchr8M0034221	HbCYP77A1						transcript:Manes.05G134000.2.v8.1	HbAchr6M0030520	HbCYP87A4	HbCYP84A2	1
								GWHBISF00000493	evm.model.Chr2.1422	chr17	HbAchr17M0017395	HbCYP71A12						transcript:AT5G38450.1	HbAchr9M0037243	HbCYP735A1						transcript:Manes.05G033400.1.v8.1	HbAchr9M0037849	HbCYP86A3	HbCYP86C1	1
								GWHBISF00000493	evm.model.Chr2.1422	chr17	HbAchr17M0017401	HbCYP71A14						transcript:AT5G38970.1	HbAchr9M0037332	HbCYP85A2						transcript:Manes.05G007800.1.v8.1	HbAchr9M0035791	HbCYP709B3	HbCYP87A2	1
								GWHBISF00000493	evm.model.Chr2.433	chr4	HbAchr4M0026448	HbCYP72A3						transcript:AT5G58860.1	HbAchr9M0036642	HbCYP86A2						transcript:Manes.05G018900.1.v8.1	HbAchr9M0035708	HbCYP78A2	HbCYP87A4	1
								GWHBISF00000494	evm.model.Chr10.1591	chr10	HbAchr10M0003694	HbCYP82F1														transcript:Manes.05G104700.1.v8.1	HbAchr9M0038510	HbCYP704B2	HbCYP87A6	1
								GWHBISF00000494	evm.model.Chr10.1591	chr12	HbAchr12M0006097	HbCYP82C11														transcript:Manes.05G111300.1.v8.1	HbAchr9M0038397	HbCYP72A7	HbCYP87A8	1
								GWHBISF00000494	evm.model.Chr10.287	chr13	HbAchr13M0008059	HbCYP734A1														transcript:Manes.05G018900.1.v8.1	HbAchr9M0038026	HbCYP78A3	HbCYP88A1	1
								GWHBISF00000494	evm.model.Chr10.382	chr13	HbAchr13M0008789	HbCYP94B3														transcript:Manes.06G052700.1.v8.1	HbAchr13M0008059	HbCYP734A1	HbCYP88A3	1
								GWHBISF00000494	evm.model.Chr10.426	chr13	HbAchr13M0008725	HbCYP71A4														transcript:Manes.06G082700.1.v8.1	HbAchr13M0008398	HbCYP78A5	HbCYP90B1	1
								GWHBISF00000494	evm.model.Chr10.643	chr13	HbAchr13M0008553	HbCYP88A4														transcript:Manes.06G085500.1.v8.1	HbAchr13M0008429	HbCYP75B2	HbCYP90B2	1
								GWHBISF00000494	evm.model.Chr10.841	chr13	HbAchr13M0008429	HbCYP75B2														transcript:Manes.06G118700.1.v8.1	HbAchr13M0008789	HbCYP94B3	HbCYP90C1	1
								GWHBISF00000494	evm.model.Chr10.885	chr13	HbAchr13M0008398	HbCYP78A5														transcript:Manes.06G148300.1.v8.1	HbAchr13M0009126	HbCYP715A1	HbCYP90C2	1
								GWHBISF00000494	evm.model.Chr10.382	chr17	HbAchr17M0017321	HbCYP94B4														transcript:Manes.06G006200.1.v8.1	HbAchr13M0007507	HbCYP96A1	HbCYP90D1	1
								GWHBISF00000494	evm.model.Chr10.426	chr17	HbAchr17M0017395	HbCYP71A12														transcript:Manes.06G052700.1.v8.1	HbAchr17M0018121	HbCYP734A2	HbCYP94D1	1
								GWHBISF00000494	evm.model.Chr10.885	chr17	HbAchr17M0017723	HbCYP78A7														transcript:Manes.06G082700.1.v8.1	HbAchr17M0017723	HbCYP78A7	HbCYP96A1	1
								GWHBISF00000494	evm.model.Chr10.1652	chr2	HbAchr2M0020838	HbCYP721A1														transcript:Manes.06G118700.1.v8.1	HbAchr17M0017321	HbCYP94B4	HbCYP96A3	1
								GWHBISF00000494	evm.model.Chr10.1591	chr2	HbAchr2M0020891	HbCYP82C3														transcript:Manes.06G148300.1.v8.1	HbAchr17M0016990	HbCYP715A2	HbCYP97A1	1
								GWHBISF00000494	evm.model.Chr10.42	chr6	HbAchr6M0031449	HbCYP84A1														transcript:Manes.06G006200.1.v8.1	HbAchr17M0018829	HbCYP96A3	HbCYP97B1	1
								GWHBISF00000495	evm.model.Chr16.721	chr11	HbAchr11M0004624	HbCYP72A14														transcript:Manes.07G128700.1.v8.1	HbAchr14M0011383	HbCYP90A2	HbCYP98A1	1
								GWHBISF00000495	evm.model.Chr16.721	chr11	HbAchr11M0004495	HbCYP72A13														transcript:Manes.07G003600.1.v8.1	HbAchr14M0009564	HbCYP716A10	HbCYP701A1	1
								GWHBISF00000495	evm.model.Chr16.2260	chr2	HbAchr2M0022576	HbCYP86A1														transcript:Manes.07G081100.1.v8.1	HbAchr14M0010707	HbCYP707A8	HbCYP701A2	1
								GWHBISF00000495	evm.model.Chr16.189	chr3	HbAchr3M0023421	HbCYP93D1														transcript:Manes.07G003300.1.v8.1	HbAchr3M0023421	HbCYP93D1	HbCYP703A1	1
								GWHBISF00000495	evm.model.Chr16.721	chr4	HbAchr4M0027110	HbCYP72A6														transcript:Manes.07G003300.1.v8.1	HbAchr5M0029084	HbCYP712A1	HbCYP704A2	1
								GWHBISF00000495	evm.model.Chr16.189	chr5	HbAchr5M0029084	HbCYP712A1														transcript:Manes.07G091600.1.v8.1	HbAchr8M0034221	HbCYP77A1	HbCYP704A3	1
								GWHBISF00000495	evm.model.Chr16.1575	chr9	HbAchr9M0035451	HbCYP704A2														transcript:Manes.07G128700.1.v8.1	HbAchr8M0033709	HbCYP90A1	HbCYP704B1	1
								GWHBISF00000496	evm.model.Chr4.2082	chr12	HbAchr12M0007278	HbCYP714A8														transcript:Manes.07G003600.1.v8.1	HbAchr8M0035217	HbCYP716A3	HbCYP704B2	1
								GWHBISF00000496	evm.model.Chr4.1715	chr13	HbAchr13M0009126	HbCYP715A1														transcript:Manes.07G077900.1.v8.1	HbAchr8M0034302	HbCYP707A3	HbCYP711A1	1
								GWHBISF00000496	evm.model.Chr4.2194	chr14	HbAchr14M0011383	HbCYP90A2														transcript:Manes.08G019000.1.v8.1	HbAchr3M0023075	HbCYP76G1	HbCYP712A2	1
								GWHBISF00000496	evm.model.Chr4.2082	chr14	HbAchr14M0011560	HbCYP714A9														transcript:Manes.08G046800.1.v8.1	HbAchr3M0023421	HbCYP93D1	HbCYP714A1	1
								GWHBISF00000496	evm.model.Chr4.223	chr15	HbAchr15M0013093	HbCYP718A1														transcript:Manes.08G100400.1.v8.1	HbAchr3M0025053	HbCYP51G1	HbCYP714A6	1
								GWHBISF00000496	evm.model.Chr4.1715	chr17	HbAchr17M0016990	HbCYP715A2														transcript:Manes.08G159700.1.v8.1	HbAchr3M0024367	HbCYP89A1	HbCYP714A9	1
								GWHBISF00000496	evm.model.Chr4.579_evm.model.Chr4.582	chr4	HbAchr4M0026450	HbCYP72A4														transcript:Manes.08G063400.1.v8.1	HbAchr5M0028885	HbCYP98A1	HbCYP716A1	1
								GWHBISF00000496	evm.model.Chr4.2194	chr8	HbAchr8M0033709	HbCYP90A1														transcript:Manes.08G100400.1.v8.1	HbAchr5M0028415	HbCYP51G2	HbCYP716A2	1
								GWHBISF00000496	evm.model.Chr4.1889	chr9	HbAchr9M0035451	HbCYP704A2														transcript:Manes.08G011800.1.v8.1	HbAchr5M0029491	HbCYP94D1	HbCYP716A4	1
								GWHBISF00000496	evm.model.Chr4.2082	chr9	HbAchr9M0035292	HbCYP714A5														transcript:Manes.08G019000.1.v8.1	HbAchr5M0029420	HbCYP76G6	HbCYP716A5	1
								GWHBISF00000463	evm.model.F000056F_2.25	chr10	HbAchr10M0002676	HbCYP82G4														transcript:Manes.08G019100.1.v8.1	HbAchr5M0029413	HbCYP76G2	HbCYP716A8	1
								GWHBISF00000463	evm.model.F000056F_2.25	chr7	HbAchr7M0032259	HbCYP82G1														transcript:Manes.08G046800.1.v8.1	HbAchr5M0029084	HbCYP712A1	HbCYP716A9	1
																										transcript:Manes.09G057101.2.v8.1	HbAchr1M0000073	HbCYP94C1	HbCYP716A14	1
																										transcript:Manes.09G079657.1.v8.1	HbAchr3M0023758	HbCYP97B1	HbCYP716A15	1
																										transcript:Manes.09G120900.1.v8.1	HbAchr3M0024243	HbCYP714A3	HbCYP718A1	1
																										transcript:Manes.09G130200.1.v8.1	HbAchr3M0024367	HbCYP89A1	HbCYP718A2	1
																										transcript:Manes.09G183600.1.v8.1	HbAchr3M0024996	HbCYP97A1	HbCYP720A1	1
																										transcript:Manes.09G188800.1.v8.1	HbAchr3M0025053	HbCYP51G1	HbCYP722A1	1
																										transcript:Manes.09G031200.1.v8.1	HbAchr3M0023421	HbCYP93D1	HbCYP722A3	1
																										transcript:Manes.09G060860.1.v8.1	HbAchr3M0023075	HbCYP76G1	HbCYP722A4	1
																										transcript:Manes.09G188800.1.v8.1	HbAchr5M0028415	HbCYP51G2	HbCYP724A1	1
																										transcript:Manes.09G031200.1.v8.1	HbAchr5M0029084	HbCYP712A1
																										transcript:Manes.09G057101.2.v8.1	HbAchr5M0029369	HbCYP94C2
																										transcript:Manes.09G060860.1.v8.1	HbAchr5M0029413	HbCYP76G2
																										transcript:Manes.09G057101.2.v8.1	HbAchr6M0029694	HbCYP94C3
																										transcript:Manes.10G067700.3.v8.1	HbAchr14M0010707	HbCYP707A8
																										transcript:Manes.10G072350.1.v8.1	HbAchr14M0010634	HbCYP707A7
																										transcript:Manes.10G002640.1.v8.1	HbAchr14M0011560	HbCYP714A9
																										transcript:Manes.10G013701.2.v8.1	HbAchr14M0011383	HbCYP90A2
																										transcript:Manes.10G146600.1.v8.1	HbAchr14M0009564	HbCYP716A10
																										transcript:Manes.10G146700.1.v8.1	HbAchr3M0023421	HbCYP93D1
																										transcript:Manes.10G146700.1.v8.1	HbAchr5M0029084	HbCYP712A1
																										transcript:Manes.10G013701.2.v8.1	HbAchr8M0033709	HbCYP90A1
																										transcript:Manes.10G113200.1.v8.1	HbAchr8M0034866	HbCYP76G8
																										transcript:Manes.10G146600.1.v8.1	HbAchr8M0035217	HbCYP716A3
																										transcript:Manes.10G067700.3.v8.1	HbAchr8M0034274	HbCYP707A2
																										transcript:Manes.10G067700.3.v8.1	HbAchr8M0034302	HbCYP707A3
																										transcript:Manes.11G098600.1.v8.1	HbAchr1M0000901	HbCYP71A1
																										transcript:Manes.11G008600.1.v8.1	HbAchr1M0001971	HbCYP74B1
																										transcript:Manes.11G159900.1.v8.1	HbAchr1M0000073	HbCYP94C1
																										transcript:Manes.11G159900.1.v8.1	HbAchr5M0029369	HbCYP94C2
																										transcript:Manes.11G008600.1.v8.1	HbAchr6M0031564	HbCYP74B2
																										transcript:Manes.11G019200.1.v8.1	HbAchr6M0031449	HbCYP84A1
																										transcript:Manes.11G027200.1.v8.1	HbAchr6M0031361	HbCYP90D1
																										transcript:Manes.11G159900.1.v8.1	HbAchr6M0029694	HbCYP94C3
																										transcript:Manes.12G011800.1.v8.1	HbAchr10M0002247	HbCYP78A4
																										transcript:Manes.12G048200.1.v8.1	HbAchr10M0002676	HbCYP82G4
																										transcript:Manes.12G048700.1.v8.1	HbAchr10M0002680	HbCYP82G6
																										transcript:Manes.12G114400.1.v8.1	HbAchr10M0003540	HbCYP81G1
																										transcript:Manes.12G133500.1.v8.1	HbAchr10M0003271	HbCYP79B2
																										transcript:Manes.12G114400.1.v8.1	HbAchr12M0006244	HbCYP81K7
																										transcript:Manes.12G142700.1.v8.1	HbAchr16M0014462	HbCYP78A6
																										transcript:Manes.12G011800.1.v8.1	HbAchr7M0031828	HbCYP78A1
																										transcript:Manes.12G049750.1.v8.1	HbAchr7M0032259	HbCYP82G1
																										transcript:Manes.12G114400.1.v8.1	HbAchr7M0032967	HbCYP81H4
																										transcript:Manes.12G140800.1.v8.1	HbAchr7M0033332	HbCYP84A2
																										transcript:Manes.13G012500.1.v8.1	HbAchr10M0002247	HbCYP78A4
																										transcript:Manes.13G050200.1.v8.1	HbAchr10M0002676	HbCYP82G4
																										transcript:Manes.13G050500.1.v8.1	HbAchr10M0002680	HbCYP82G6
																										transcript:Manes.13G059100.1.v8.1	HbAchr10M0002796	HbCYP724A1
																										transcript:Manes.13G094200.1.v8.1	HbAchr10M0003271	HbCYP79B2
																										transcript:Manes.13G116700.1.v8.1	HbAchr10M0003540	HbCYP81G1
																										transcript:Manes.13G124800.1.v8.1	HbAchr10M0003619	HbCYP707A5
																										transcript:Manes.13G131200.1.v8.1	HbAchr10M0003694	HbCYP82F1
																										transcript:Manes.13G142300.1.v8.1	HbAchr10M0003832	HbCYP72C2
																										transcript:Manes.13G116700.1.v8.1	HbAchr12M0006250	HbCYP81K8
																										transcript:Manes.13G117500.1.v8.1	HbAchr12M0006244	HbCYP81K7
																										transcript:Manes.13G124800.1.v8.1	HbAchr12M0006185	HbCYP707A6
																										transcript:Manes.13G021800.1.v8.1	HbAchr13M0008725	HbCYP71A4
																										transcript:Manes.13G124800.1.v8.1	HbAchr14M0010634	HbCYP707A7
																										transcript:Manes.13G021800.1.v8.1	HbAchr17M0017398	HbCYP71A13
																										transcript:Manes.13G124800.1.v8.1	HbAchr2M0020977	HbCYP707A1
																										transcript:Manes.13G012500.1.v8.1	HbAchr7M0031828	HbCYP78A1
																										transcript:Manes.13G020700.1.v8.1	HbAchr7M0031931	HbCYP86C1
																										transcript:Manes.13G050400.3.v8.1	HbAchr7M0032259	HbCYP82G1
																										transcript:Manes.13G116700.1.v8.1	HbAchr7M0032967	HbCYP81H4
																										transcript:Manes.13G124800.1.v8.1	HbAchr8M0034274	HbCYP707A2
																										transcript:Manes.13G124800.1.v8.1	HbAchr8M0034302	HbCYP707A3
																										transcript:Manes.14G025100.1.v8.1	HbAchr13M0009126	HbCYP715A1
																										transcript:Manes.14G051800.1.v8.1	HbAchr13M0008789	HbCYP94B3
																										transcript:Manes.14G057972.1.v8.1	HbAchr13M0008725	HbCYP71A4
																										transcript:Manes.14G087600.1.v8.1	HbAchr13M0008398	HbCYP78A5
																										transcript:Manes.14G127100.1.v8.1	HbAchr13M0008079	HbCYP716A9
																										transcript:Manes.14G129000.1.v8.1	HbAchr13M0008059	HbCYP734A1
																										transcript:Manes.14G025100.1.v8.1	HbAchr17M0016990	HbCYP715A2
																										transcript:Manes.14G051800.1.v8.1	HbAchr17M0017321	HbCYP94B4
																										transcript:Manes.14G087600.1.v8.1	HbAchr17M0017723	HbCYP78A7
																										transcript:Manes.14G127100.1.v8.1	HbAchr17M0018096	HbCYP716A15
																										transcript:Manes.14G129000.1.v8.1	HbAchr17M0018121	HbCYP734A2
																										transcript:Manes.15G062200.2.v8.1	HbAchr15M0013222	HbCYP71A9
																										transcript:Manes.15G073000.1.v8.1	HbAchr15M0013093	HbCYP718A1
																										transcript:Manes.15G153000.1.v8.1	HbAchr15M0012094	HbCYP724A2
																										transcript:Manes.15G153000.1.v8.1	HbAchr18M0019412	HbCYP724A4
																										transcript:Manes.16G096600.1.v8.1	HbAchr11M0004624	HbCYP72A14
																										transcript:Manes.16G085400.1.v8.1	HbAchr11M0004495	HbCYP72A13
																										transcript:Manes.16G050850.1.v8.1	HbAchr11M0004997	HbCYP704A3
																										transcript:Manes.16G076900.1.v8.1	HbAchr11M0004736	HbCYP714A7
																										transcript:Manes.16G081600.1.v8.1	HbAchr11M0004680	HbCYP711A1
																										transcript:Manes.16G085400.1.v8.1	HbAchr11M0004624	HbCYP72A14
																										transcript:Manes.16G096600.1.v8.1	HbAchr11M0004495	HbCYP72A13
																										transcript:Manes.16G134300.1.v8.1	HbAchr11M0004033	HbCYP714A6
																										transcript:Manes.16G137100.1.v8.1	HbAchr11M0004000	HbCYP716A5
																										transcript:Manes.16G010300.1.v8.1	HbAchr11M0005560	HbCYP77B1
																										transcript:Manes.16G010300.1.v8.1	HbAchr18M0020359	HbCYP77B3
																										transcript:Manes.16G076900.1.v8.1	HbAchr4M0026883	HbCYP714A4
																										transcript:Manes.16G096600.1.v8.1	HbAchr4M0027110	HbCYP72A6
																										transcript:Manes.16G137100.1.v8.1	HbAchr4M0027540	HbCYP716A1
																										transcript:Manes.16G085400.1.v8.1	HbAchr4M0027110	HbCYP72A6
																										transcript:Manes.17G036900.1.v8.1	HbAchr11M0005560	HbCYP77B1
																										transcript:Manes.17G103500.1.v8.1	HbAchr13M0008789	HbCYP94B3
																										transcript:Manes.17G109900.2.v8.1	HbAchr15M0012094	HbCYP724A2
																										transcript:Manes.17G103500.1.v8.1	HbAchr17M0017321	HbCYP94B4
																										transcript:Manes.17G036900.1.v8.1	HbAchr18M0020359	HbCYP77B3
																										transcript:Manes.17G085000.1.v8.1	HbAchr18M0019694	HbCYP712A2
																										transcript:Manes.17G109900.2.v8.1	HbAchr18M0019412	HbCYP724A4
																										transcript:Manes.17G096400.1.v8.1	HbAchr2M0020905	HbCYP82C9
																										transcript:Manes.18G037400.1.v8.1	HbAchr10M0003619	HbCYP707A5
																										transcript:Manes.18G032200.2.v8.1	HbAchr10M0003694	HbCYP82F1
																										transcript:Manes.18G021506.2.v8.1	HbAchr12M0005979	HbCYP722A2
																										transcript:Manes.18G028800.1.v8.1	HbAchr12M0006055	HbCYP721A5
																										transcript:Manes.18G037400.1.v8.1	HbAchr12M0006185	HbCYP707A6
																										transcript:Manes.18G042700.1.v8.1	HbAchr12M0006242	HbCYP81K5
																										transcript:Manes.18G042800.1.v8.1	HbAchr12M0006244	HbCYP81K7
																										transcript:Manes.18G094900.1.v8.1	HbAchr12M0006859	HbCYP722A3
																										transcript:Manes.18G118400.1.v8.1	HbAchr12M0007208	HbCYP716A8
																										transcript:Manes.18G122500.2.v8.1	HbAchr12M0007278	HbCYP714A8
																										transcript:Manes.18G126900.1.v8.1	HbAchr12M0007310	HbCYP73A1
																										transcript:Manes.18G037400.1.v8.1	HbAchr14M0010634	HbCYP707A7
																										transcript:Manes.18G122500.2.v8.1	HbAchr16M0014205	HbCYP714A10
																										transcript:Manes.18G032200.2.v8.1	HbAchr2M0020888	HbCYP82C1
																										transcript:Manes.18G027595.1.v8.1	HbAchr2M0020901	HbCYP82C8
																										transcript:Manes.18G037400.1.v8.1	HbAchr2M0020977	HbCYP707A1
																										transcript:Manes.18G043500.1.v8.1	HbAchr2M0021039	HbCYP81K1
																										transcript:Manes.18G123500.2.v8.1	HbAchr3M0024243	HbCYP714A3
																										transcript:Manes.18G123500.2.v8.1	HbAchr3M0024243	HbCYP714A3
																										transcript:Manes.18G037400.1.v8.1	HbAchr8M0034302	HbCYP707A3

## Sheet: Supplementary Table S5
Supplementary Table S5.Cis-acting Regulatory Elements in the HbCYP450 Gene Family
HbCYPs ID	HbCYPs name	Cis-acting elements name	initial position	motif length	functional description	functional description	Counts
HbAchr10M0002679	HbCYP82G5	O2-site	837	9	zein metabolism regulation	light responsiveness	3302
HbAchr10M0002680	HbCYP82G6	O2-site	109	9	zein metabolism regulation	MeJA-responsiveness	456
HbAchr10M0002680	HbCYP82G6	O2-site	588	9	zein metabolism regulation	anaerobic induction	352
HbAchr10M0002796	HbCYP724A1	O2-site	1552	8	zein metabolism regulation	abscisic acid responsiveness	342
HbAchr10M0003540	HbCYP81G1	O2-site	1558	9	zein metabolism regulation	MYB binding drought-inducibility	138
HbAchr10M0003541	HbCYP81H5	O2-site	849	9	zein metabolism regulation	gibberellin-responsiveness	121
HbAchr10M0003832	HbCYP72C2	O2-site	298	9	zein metabolism regulation	salicylic acid responsiveness	113
HbAchr11M0003984	HbCYP716A4	O2-site	1711	9	zein metabolism regulation	low-temperature responsiveness	104
HbAchr11M0004495	HbCYP72A13	O2-site	785	9	zein metabolism regulation	defense and stress responsiveness	102
HbAchr11M0004997	HbCYP704A3	O2-site	1063	9	zein metabolism regulation	zein metabolism regulation	102
HbAchr11M0005561	HbCYP77B2	O2-site	1930	9	zein metabolism regulation	meristem expression	86
HbAchr12M0006100	HbCYP82C12	O2-site	33	8	zein metabolism regulation	AT-rich DNA binding protein (ATBP-1)	63
HbAchr12M0006251	HbCYP81K9	O2-site	887	9	zein metabolism regulation	auxin-responsive element	57
HbAchr12M0006963	HbCYP716A7	O2-site	206	9	zein metabolism regulation	endosperm expression	56
HbAchr12M0007310	HbCYP73A1	O2-site	1915	9	zein metabolism regulation	circadian control	48
HbAchr13M0008059	HbCYP734A1	O2-site	974	8	zein metabolism regulation	auxin responsiveness	46
HbAchr13M0008789	HbCYP94B3	O2-site	711	9	zein metabolism regulation	gibberellin responsiveness	45
HbAchr13M0008789	HbCYP94B3	O2-site	1593	9	zein metabolism regulation	cis-acting regulatory element	39
HbAchr14M0009564	HbCYP716A10	O2-site	67	9	zein metabolism regulation	maximal elicitor-mediated activation (2copies)	34
HbAchr14M0009564	HbCYP716A10	O2-site	1499	9	zein metabolism regulation	flavonoid biosynthetic genes regulation	18
HbAchr14M0010634	HbCYP707A7	O2-site	1049	8	zein metabolism regulation	wound-responsive element	17
HbAchr14M0011383	HbCYP90A2	O2-site	170	9	zein metabolism regulation	differentiation of the palisade mesophyll cells	15
HbAchr14M0011383	HbCYP90A2	O2-site	1811	9	zein metabolism regulation	seed-specific regulation	15
HbAchr15M0012094	HbCYP724A2	O2-site	828	9	zein metabolism regulation	protein binding site	14
HbAchr15M0012376	HbCYP705A1	O2-site	1435	9	zein metabolism regulation	anoxic specific inducibility	12
HbAchr15M0013213	HbCYP71A7	O2-site	1567	9	zein metabolism regulation	cell cycle regulation	9
HbAchr15M0013214	HbCYP71A8	O2-site	369	8.5	zein metabolism regulation	part of a conserved DNA module array (CMA3)	5
HbAchr15M0013214	HbCYP71A8	O2-site	1308	9	zein metabolism regulation	part of a light response element	4
HbAchr15M0013214	HbCYP71A8	O2-site	1586	9	zein metabolism regulation	nodule specific factor binding site	1
HbAchr16M0014058	HbCYP716A14	O2-site	1599	9	zein metabolism regulation
HbAchr16M0014319	HbCYP81H6	O2-site	1533	9	zein metabolism regulation
HbAchr16M0015033	HbCYP71B1	O2-site	1606	9	zein metabolism regulation
HbAchr16M0015079	HbCYP710A2	O2-site	1925	10	zein metabolism regulation
HbAchr16M0015203	HbCYP86A4	O2-site	65	9	zein metabolism regulation
HbAchr16M0015203	HbCYP86A4	O2-site	71	9	zein metabolism regulation
HbAchr16M0015429	HbCYP84A8	O2-site	1628	9	zein metabolism regulation
HbAchr16M0015474	HbCYP722A4	O2-site	711	9	zein metabolism regulation
HbAchr16M0015474	HbCYP722A4	O2-site	1946	9	zein metabolism regulation
HbAchr16M0015902	HbCYP85A3	O2-site	449	9	zein metabolism regulation
HbAchr17M0016691	HbCYP71A10	O2-site	338	8	zein metabolism regulation
HbAchr17M0016712	HbCYP71A11	O2-site	1794	9	zein metabolism regulation
HbAchr17M0017038	HbCYP76G12	O2-site	212	9	zein metabolism regulation
HbAchr17M0017395	HbCYP71A12	O2-site	1773	9	zein metabolism regulation
HbAchr18M0019412	HbCYP724A4	O2-site	214	9	zein metabolism regulation
HbAchr18M0019412	HbCYP724A4	O2-site	914	9	zein metabolism regulation
HbAchr18M0019412	HbCYP724A4	O2-site	1021	9	zein metabolism regulation
HbAchr1M0000442	HbCYP714A2	O2-site	282	9	zein metabolism regulation
HbAchr1M0000442	HbCYP714A2	O2-site	1899	8	zein metabolism regulation
HbAchr1M0000710	HbCYP81H1	O2-site	1400	9	zein metabolism regulation
HbAchr1M0000960	HbCYP87A1	O2-site	1015	9	zein metabolism regulation
HbAchr2M0020566	HbCYP87A2	O2-site	1369	9	zein metabolism regulation
HbAchr2M0020840	HbCYP721A3	O2-site	395	8	zein metabolism regulation
HbAchr2M0020840	HbCYP721A3	O2-site	1413	8	zein metabolism regulation
HbAchr2M0020841	HbCYP721A4	O2-site	226	9	zein metabolism regulation
HbAchr2M0020892	HbCYP82C4	O2-site	40	9	zein metabolism regulation
HbAchr2M0020892	HbCYP82C4	O2-site	820	8	zein metabolism regulation
HbAchr2M0020892	HbCYP82C4	O2-site	825	8	zein metabolism regulation
HbAchr2M0020896	HbCYP82C5	O2-site	1617	9	zein metabolism regulation
HbAchr2M0020901	HbCYP82C8	O2-site	1919	9	zein metabolism regulation
HbAchr2M0020907	HbCYP82C10	O2-site	1861	9	zein metabolism regulation
HbAchr2M0020914	HbCYP701A1	O2-site	1914	9	zein metabolism regulation
HbAchr2M0021040	HbCYP81K2	O2-site	914	8	zein metabolism regulation
HbAchr2M0021040	HbCYP81K2	O2-site	1006	9	zein metabolism regulation
HbAchr2M0021042	HbCYP81K4	O2-site	262	9	zein metabolism regulation
HbAchr2M0021589	HbCYP72A1	O2-site	383	9	zein metabolism regulation
HbAchr2M0021591	HbCYP72A2	O2-site	724	8.5	zein metabolism regulation
HbAchr2M0021893	HbCYP94B1	O2-site	1398	9	zein metabolism regulation
HbAchr3M0023421	HbCYP93D1	O2-site	928	9	zein metabolism regulation
HbAchr3M0024367	HbCYP89A1	O2-site	539	9	zein metabolism regulation
HbAchr3M0024367	HbCYP89A1	O2-site	674	8	zein metabolism regulation
HbAchr3M0024367	HbCYP89A1	O2-site	1244	9	zein metabolism regulation
HbAchr3M0024996	HbCYP97A1	O2-site	1098	9	zein metabolism regulation
HbAchr4M0026451	HbCYP72A5	O2-site	1057	9	zein metabolism regulation
HbAchr4M0026883	HbCYP714A4	O2-site	1200	9	zein metabolism regulation
HbAchr4M0027110	HbCYP72A6	O2-site	1200	9	zein metabolism regulation
HbAchr4M0027110	HbCYP72A6	O2-site	1439	9	zein metabolism regulation
HbAchr4M0027110	HbCYP72A6	O2-site	1496	9	zein metabolism regulation
HbAchr4M0027556	HbCYP716A2	O2-site	1183	8	zein metabolism regulation
HbAchr4M0027556	HbCYP716A2	O2-site	1728	9	zein metabolism regulation
HbAchr5M0027719	HbCYP89A4	O2-site	1000	9	zein metabolism regulation
HbAchr5M0029086	HbCYP93D2	O2-site	325	9	zein metabolism regulation
HbAchr5M0029086	HbCYP93D2	O2-site	746	9	zein metabolism regulation
HbAchr6M0030516	HbCYP86B1	O2-site	467	9	zein metabolism regulation
HbAchr6M0030520	HbCYP87A4	O2-site	490	8	zein metabolism regulation
HbAchr6M0030520	HbCYP87A4	O2-site	1228	9	zein metabolism regulation
HbAchr7M0031931	HbCYP86C1	O2-site	1272	8	zein metabolism regulation
HbAchr7M0032967	HbCYP81H4	O2-site	70	8	zein metabolism regulation
HbAchr7M0032967	HbCYP81H4	O2-site	1234	9	zein metabolism regulation
HbAchr8M0034302	HbCYP707A3	O2-site	1079	8	zein metabolism regulation
HbAchr8M0034302	HbCYP707A3	O2-site	1130	9	zein metabolism regulation
HbAchr8M0035217	HbCYP716A3	O2-site	143	9	zein metabolism regulation
HbAchr9M0035791	HbCYP709B3	O2-site	1330	9	zein metabolism regulation
HbAchr9M0036542	HbCYP707A4	O2-site	620	9	zein metabolism regulation
HbAchr9M0036642	HbCYP86A2	O2-site	1147	8	zein metabolism regulation
HbAchr9M0037243	HbCYP735A1	O2-site	1573	9	zein metabolism regulation
HbAchr9M0038333	HbCYP84A3	O2-site	399	9	zein metabolism regulation
HbAchr9M0038334	HbCYP84A4	O2-site	409	9	zein metabolism regulation
HbAchr9M0038335	HbCYP84A5	O2-site	409	9	zein metabolism regulation
HbAchr9M0038398	HbCYP72A8	O2-site	1867	8	zein metabolism regulation
HbAchr9M0038400	HbCYP72A9	O2-site	924	8	zein metabolism regulation
HbAchr9M0038406	HbCYP72A12	O2-site	1392	10	zein metabolism regulation
HbAchr9M0038406	HbCYP72A12	O2-site	1959	8.5	zein metabolism regulation
HbAchr10M0002676	HbCYP82G4	WUN-motif	1230	9	wound-responsive element
HbAchr12M0006244	HbCYP81K7	WUN-motif	1605	9	wound-responsive element
HbAchr12M0006963	HbCYP716A7	WUN-motif	799	9	wound-responsive element
HbAchr14M0011560	HbCYP714A9	WUN-motif	856	9	wound-responsive element
HbAchr15M0012582	HbCYP716A12	WUN-motif	1133	9	wound-responsive element
HbAchr16M0016186	HbCYP706A2	WUN-motif	864	9	wound-responsive element
HbAchr18M0019324	HbCYP724A3	WUN-motif	917	9	wound-responsive element
HbAchr18M0020359	HbCYP77B3	WUN-motif	968	9	wound-responsive element
HbAchr1M0000710	HbCYP81H1	WUN-motif	1805	9	wound-responsive element
HbAchr1M0000901	HbCYP71A1	WUN-motif	1665	9	wound-responsive element
HbAchr1M0000904	HbCYP71A2	WUN-motif	1665	9	wound-responsive element
HbAchr1M0000907	HbCYP71A3	WUN-motif	1665	9	wound-responsive element
HbAchr2M0020914	HbCYP701A1	WUN-motif	735	9	wound-responsive element
HbAchr5M0029369	HbCYP94C2	WUN-motif	1427	9	wound-responsive element
HbAchr9M0035451	HbCYP704A2	WUN-motif	855	9	wound-responsive element
HbAchr9M0035708	HbCYP78A2	WUN-motif	463	9	wound-responsive element
HbAchr9M0036897	HbCYP90C1	WUN-motif	580	9	wound-responsive element
HbAchr10M0002247	HbCYP78A4	RY-element	1361	8	seed-specific regulation
HbAchr10M0003540	HbCYP81G1	RY-element	437	8	seed-specific regulation
HbAchr15M0012094	HbCYP724A2	RY-element	517	8	seed-specific regulation
HbAchr16M0015519	HbCYP90B2	RY-element	1161	8	seed-specific regulation
HbAchr17M0017401	HbCYP71A14	RY-element	1114	8	seed-specific regulation
HbAchr18M0019412	HbCYP724A4	RY-element	20	8	seed-specific regulation
HbAchr2M0021683	HbCYP704B1	RY-element	1509	8	seed-specific regulation
HbAchr2M0022445	HbCYP703A1	RY-element	657	8	seed-specific regulation
HbAchr4M0026883	HbCYP714A4	RY-element	1314	8	seed-specific regulation
HbAchr5M0027683	HbCYP89A2	RY-element	349	8	seed-specific regulation
HbAchr5M0028885	HbCYP98A1	RY-element	1283	8	seed-specific regulation
HbAchr7M0033247	HbCYP79B1	RY-element	151	8	seed-specific regulation
HbAchr8M0034221	HbCYP77A1	RY-element	857	8	seed-specific regulation
HbAchr9M0036524	HbCYP710A1	RY-element	1310	8	seed-specific regulation
HbAchr9M0037243	HbCYP735A1	RY-element	1104	8	seed-specific regulation
HbAchr10M0002247	HbCYP78A4	TCA-element	1374	9	salicylic acid responsiveness
HbAchr10M0002676	HbCYP82G4	TCA-element	1890	9	salicylic acid responsiveness
HbAchr10M0002796	HbCYP724A1	TCA-element	1359	9	salicylic acid responsiveness
HbAchr10M0003271	HbCYP79B2	TCA-element	375	9	salicylic acid responsiveness
HbAchr10M0003271	HbCYP79B2	TCA-element	1228	9	salicylic acid responsiveness
HbAchr10M0003540	HbCYP81G1	TCA-element	685	9	salicylic acid responsiveness
HbAchr11M0003984	HbCYP716A4	TCA-element	166	10	salicylic acid responsiveness
HbAchr11M0004624	HbCYP72A14	TCA-element	919	9	salicylic acid responsiveness
HbAchr11M0004625	HbCYP72A15	TCA-element	786	9	salicylic acid responsiveness
HbAchr11M0004625	HbCYP72A15	TCA-element	1209	10	salicylic acid responsiveness
HbAchr11M0004680	HbCYP711A1	TCA-element	25	9	salicylic acid responsiveness
HbAchr11M0004680	HbCYP711A1	TCA-element	1888	9	salicylic acid responsiveness
HbAchr12M0005979	HbCYP722A2	TCA-element	550	9	salicylic acid responsiveness
HbAchr12M0005979	HbCYP722A2	TCA-element	790	9	salicylic acid responsiveness
HbAchr12M0005979	HbCYP722A2	TCA-element	1226	9	salicylic acid responsiveness
HbAchr12M0006055	HbCYP721A5	TCA-element	460	9	salicylic acid responsiveness
HbAchr12M0006110	HbCYP701A2	TCA-element	1812	10	salicylic acid responsiveness
HbAchr12M0006243	HbCYP81K6	TCA-element	135	9	salicylic acid responsiveness
HbAchr12M0006243	HbCYP81K6	TCA-element	478	9	salicylic acid responsiveness
HbAchr12M0006244	HbCYP81K7	TCA-element	847	9	salicylic acid responsiveness
HbAchr12M0006250	HbCYP81K8	TCA-element	233	9	salicylic acid responsiveness
HbAchr12M0006250	HbCYP81K8	TCA-element	1070	9	salicylic acid responsiveness
HbAchr12M0006859	HbCYP722A3	TCA-element	163	9	salicylic acid responsiveness
HbAchr12M0006963	HbCYP716A7	TCA-element	836	9	salicylic acid responsiveness
HbAchr12M0006963	HbCYP716A7	TCA-element	1555	9	salicylic acid responsiveness
HbAchr12M0007310	HbCYP73A1	TCA-element	1116	9	salicylic acid responsiveness
HbAchr13M0008059	HbCYP734A1	TCA-element	1396	9	salicylic acid responsiveness
HbAchr13M0008398	HbCYP78A5	TCA-element	1228	9	salicylic acid responsiveness
HbAchr13M0008725	HbCYP71A4	TCA-element	1919	9	salicylic acid responsiveness
HbAchr13M0008789	HbCYP94B3	TCA-element	1548	9	salicylic acid responsiveness
HbAchr13M0008789	HbCYP94B3	TCA-element	1912	9	salicylic acid responsiveness
HbAchr14M0009564	HbCYP716A10	TCA-element	360	9	salicylic acid responsiveness
HbAchr15M0012094	HbCYP724A2	TCA-element	589	9	salicylic acid responsiveness
HbAchr15M0013093	HbCYP718A1	TCA-element	436	9	salicylic acid responsiveness
HbAchr15M0013093	HbCYP718A1	TCA-element	1320	9	salicylic acid responsiveness
HbAchr15M0013093	HbCYP718A1	TCA-element	1532	9	salicylic acid responsiveness
HbAchr15M0013213	HbCYP71A7	TCA-element	778	9	salicylic acid responsiveness
HbAchr16M0014117	HbCYP720A1	TCA-element	1860	9	salicylic acid responsiveness
HbAchr16M0014205	HbCYP714A10	TCA-element	495	9	salicylic acid responsiveness
HbAchr16M0014205	HbCYP714A10	TCA-element	568	9	salicylic acid responsiveness
HbAchr16M0015079	HbCYP710A2	TCA-element	700	9	salicylic acid responsiveness
HbAchr16M0015203	HbCYP86A4	TCA-element	291	9	salicylic acid responsiveness
HbAchr16M0015902	HbCYP85A3	TCA-element	1477	9	salicylic acid responsiveness
HbAchr17M0016712	HbCYP71A11	TCA-element	859	9	salicylic acid responsiveness
HbAchr17M0016712	HbCYP71A11	TCA-element	1315	9	salicylic acid responsiveness
HbAchr17M0017196	HbCYP718A3	TCA-element	1784	9	salicylic acid responsiveness
HbAchr17M0017395	HbCYP71A12	TCA-element	492	10	salicylic acid responsiveness
HbAchr17M0017398	HbCYP71A13	TCA-element	141	9	salicylic acid responsiveness
HbAchr17M0018121	HbCYP734A2	TCA-element	1117	9	salicylic acid responsiveness
HbAchr17M0018121	HbCYP734A2	TCA-element	1964	9	salicylic acid responsiveness
HbAchr18M0019324	HbCYP724A3	TCA-element	417	9	salicylic acid responsiveness
HbAchr18M0019703	HbCYP712A3	TCA-element	537	9	salicylic acid responsiveness
HbAchr1M0000073	HbCYP94C1	TCA-element	1931	9	salicylic acid responsiveness
HbAchr1M0000468	HbCYP88A2	TCA-element	1053	9	salicylic acid responsiveness
HbAchr2M0020838	HbCYP721A1	TCA-element	155	9	salicylic acid responsiveness
HbAchr2M0020840	HbCYP721A3	TCA-element	739	9	salicylic acid responsiveness
HbAchr2M0020840	HbCYP721A3	TCA-element	1668	9	salicylic acid responsiveness
HbAchr2M0020841	HbCYP721A4	TCA-element	1819	9	salicylic acid responsiveness
HbAchr2M0020897	HbCYP82C6	TCA-element	952	9	salicylic acid responsiveness
HbAchr2M0020898	HbCYP82C7	TCA-element	1796	9	salicylic acid responsiveness
HbAchr2M0020901	HbCYP82C8	TCA-element	175	9	salicylic acid responsiveness
HbAchr2M0020901	HbCYP82C8	TCA-element	237	9	salicylic acid responsiveness
HbAchr2M0020901	HbCYP82C8	TCA-element	268	9	salicylic acid responsiveness
HbAchr2M0020905	HbCYP82C9	TCA-element	198	9	salicylic acid responsiveness
HbAchr2M0020907	HbCYP82C10	TCA-element	1068	9	salicylic acid responsiveness
HbAchr2M0020914	HbCYP701A1	TCA-element	876	9	salicylic acid responsiveness
HbAchr2M0020977	HbCYP707A1	TCA-element	741	9	salicylic acid responsiveness
HbAchr2M0020977	HbCYP707A1	TCA-element	1593	9	salicylic acid responsiveness
HbAchr2M0020977	HbCYP707A1	TCA-element	1838	9	salicylic acid responsiveness
HbAchr2M0021039	HbCYP81K1	TCA-element	1826	9	salicylic acid responsiveness
HbAchr2M0021040	HbCYP81K2	TCA-element	310	9	salicylic acid responsiveness
HbAchr2M0021041	HbCYP81K3	SARE	358	11	salicylic acid responsiveness
HbAchr2M0021041	HbCYP81K3	TCA-element	355	9	salicylic acid responsiveness
HbAchr2M0021683	HbCYP704B1	TCA-element	1789	9	salicylic acid responsiveness
HbAchr2M0022336	HbCYP709B2	TCA-element	1859	9	salicylic acid responsiveness
HbAchr2M0022694	HbCYP704A1	TCA-element	416	9	salicylic acid responsiveness
HbAchr3M0023075	HbCYP76G1	TCA-element	1459	9	salicylic acid responsiveness
HbAchr3M0023421	HbCYP93D1	TCA-element	1279	9	salicylic acid responsiveness
HbAchr4M0026448	HbCYP72A3	TCA-element	954	9	salicylic acid responsiveness
HbAchr4M0026448	HbCYP72A3	TCA-element	1019	9	salicylic acid responsiveness
HbAchr4M0026448	HbCYP72A3	TCA-element	1054	9	salicylic acid responsiveness
HbAchr4M0026448	HbCYP72A3	TCA-element	1100	9	salicylic acid responsiveness
HbAchr4M0026448	HbCYP72A3	TCA-element	1115	9	salicylic acid responsiveness
HbAchr4M0027540	HbCYP716A1	TCA-element	613	9	salicylic acid responsiveness
HbAchr4M0027556	HbCYP716A2	TCA-element	85	9	salicylic acid responsiveness
HbAchr5M0028885	HbCYP98A1	TCA-element	1970	9	salicylic acid responsiveness
HbAchr5M0029084	HbCYP712A1	TCA-element	1836	9	salicylic acid responsiveness
HbAchr6M0029694	HbCYP94C3	TCA-element	1556	9	salicylic acid responsiveness
HbAchr6M0029694	HbCYP94C3	TCA-element	1896	9	salicylic acid responsiveness
HbAchr6M0030516	HbCYP86B1	TCA-element	647	9	salicylic acid responsiveness
HbAchr6M0031361	HbCYP90D1	TCA-element	543	9	salicylic acid responsiveness
HbAchr6M0031564	HbCYP74B2	TCA-element	1602	9	salicylic acid responsiveness
HbAchr6M0031564	HbCYP74B2	TCA-element	1885	9	salicylic acid responsiveness
HbAchr7M0031828	HbCYP78A1	TCA-element	897	9	salicylic acid responsiveness
HbAchr7M0031828	HbCYP78A1	TCA-element	1536	9	salicylic acid responsiveness
HbAchr7M0031931	HbCYP86C1	TCA-element	1696	9	salicylic acid responsiveness
HbAchr7M0032262	HbCYP82G3	TCA-element	1770	9	salicylic acid responsiveness
HbAchr7M0032749	HbCYP72C1	TCA-element	1920	9	salicylic acid responsiveness
HbAchr7M0032967	HbCYP81H4	TCA-element	1116	9	salicylic acid responsiveness
HbAchr8M0034221	HbCYP77A1	TCA-element	1930	9	salicylic acid responsiveness
HbAchr8M0034867	HbCYP76G9	TCA-element	1066	9	salicylic acid responsiveness
HbAchr8M0035216	HbCYP87A5	TCA-element	1457	9	salicylic acid responsiveness
HbAchr9M0035791	HbCYP709B3	TCA-element	323	9	salicylic acid responsiveness
HbAchr9M0036446	HbCYP75B1	TCA-element	1068	9	salicylic acid responsiveness
HbAchr9M0036524	HbCYP710A1	TCA-element	760	9	salicylic acid responsiveness
HbAchr9M0036897	HbCYP90C1	TCA-element	780	9	salicylic acid responsiveness
HbAchr9M0038340	HbCYP84A7	TCA-element	1893	9	salicylic acid responsiveness
HbAchr9M0038398	HbCYP72A8	TCA-element	692	9	salicylic acid responsiveness
HbAchr9M0038398	HbCYP72A8	TCA-element	1516	9	salicylic acid responsiveness
HbAchr9M0038401	HbCYP72A10	TCA-element	55	9	salicylic acid responsiveness
HbAchr9M0038404	HbCYP72A11	TCA-element	640	9	salicylic acid responsiveness
HbAchr9M0038510	HbCYP704B2	TCA-element	966	9	salicylic acid responsiveness
HbAchr9M0038510	HbCYP704B2	TCA-element	1928	9	salicylic acid responsiveness
HbAchr11M0004033	HbCYP714A6	HD-Zip 3	1534	9.5	protein binding site
HbAchr12M0006963	HbCYP716A7	Box III	1300	11	protein binding site
HbAchr15M0013211	HbCYP71A6	HD-Zip 3	515	9.5	protein binding site
HbAchr16M0015033	HbCYP71B1	Box III	1904	11	protein binding site
HbAchr16M0015616	HbCYP718A2	HD-Zip 3	1901	9.5	protein binding site
HbAchr1M0000379	HbCYP714A1	Box III	761	11	protein binding site
HbAchr1M0000442	HbCYP714A2	Box III	1408	11	protein binding site
HbAchr2M0020841	HbCYP721A4	HD-Zip 3	215	9.5	protein binding site
HbAchr2M0020890	HbCYP82C2	Box III	1395	11	protein binding site
HbAchr2M0021894	HbCYP94B2	Box III	97	11	protein binding site
HbAchr2M0022694	HbCYP704A1	HD-Zip 3	1431	9.5	protein binding site
HbAchr3M0023421	HbCYP93D1	HD-Zip 3	658	9.5	protein binding site
HbAchr9M0035292	HbCYP714A5	HD-Zip 3	194	10	protein binding site
HbAchr9M0037849	HbCYP86A3	Box III	1277	11	protein binding site
HbAchr4M0026451	HbCYP72A5	CAG-motif	659	10	part of a light response element
HbAchr4M0027540	HbCYP716A1	CAG-motif	767	10	part of a light response element
HbAchr7M0032749	HbCYP72C1	CAG-motif	363	10	part of a light response element
HbAchr9M0037243	HbCYP735A1	CAG-motif	1211	10	part of a light response element
HbAchr17M0018121	HbCYP734A2	3-AF3 binding site	1797	11	part of a conserved DNA module array (CMA3)
HbAchr5M0027719	HbCYP89A4	3-AF3 binding site	294	10	part of a conserved DNA module array (CMA3)
HbAchr5M0029369	HbCYP94C2	3-AF3 binding site	1244	10	part of a conserved DNA module array (CMA3)
HbAchr8M0033709	HbCYP90A1	3-AF3 binding site	1232	10	part of a conserved DNA module array (CMA3)
HbAchr9M0037774	HbCYP87A6	3-AF3 binding site	236	10	part of a conserved DNA module array (CMA3)
HbAchr7M0032967	HbCYP81H4	Nodule-site1	1484	22	nodule specific factor binding site
HbAchr10M0002679	HbCYP82G5	MBS	835	6	MYB binding drought-inducibility
HbAchr10M0002680	HbCYP82G6	MBS	994	6	MYB binding drought-inducibility
HbAchr10M0003540	HbCYP81G1	MBS	1498	6	MYB binding drought-inducibility
HbAchr10M0003694	HbCYP82F1	MBS	938	6	MYB binding drought-inducibility
HbAchr10M0003694	HbCYP82F1	MBS	1956	6	MYB binding drought-inducibility
HbAchr11M0004000	HbCYP716A5	MBS	105	6	MYB binding drought-inducibility
HbAchr11M0004000	HbCYP716A5	MBS	1717	6	MYB binding drought-inducibility
HbAchr11M0004495	HbCYP72A13	MBS	1390	6	MYB binding drought-inducibility
HbAchr11M0004495	HbCYP72A13	MBS	1436	6	MYB binding drought-inducibility
HbAchr11M0004495	HbCYP72A13	MBS	1703	6	MYB binding drought-inducibility
HbAchr11M0004624	HbCYP72A14	MBS	1719	6	MYB binding drought-inducibility
HbAchr11M0004625	HbCYP72A15	MBS	1382	6	MYB binding drought-inducibility
HbAchr11M0004736	HbCYP714A7	MBS	246	6	MYB binding drought-inducibility
HbAchr11M0004736	HbCYP714A7	MBS	327	6	MYB binding drought-inducibility
HbAchr11M0004736	HbCYP714A7	MBS	461	6	MYB binding drought-inducibility
HbAchr11M0004736	HbCYP714A7	MBS	518	6	MYB binding drought-inducibility
HbAchr11M0005561	HbCYP77B2	MBS	1890	6	MYB binding drought-inducibility
HbAchr12M0005979	HbCYP722A2	MBS	448	6	MYB binding drought-inducibility
HbAchr12M0006055	HbCYP721A5	MBS	1108	6	MYB binding drought-inducibility
HbAchr12M0006242	HbCYP81K5	MBS	1636	6	MYB binding drought-inducibility
HbAchr12M0006242	HbCYP81K5	MBS	1692	6	MYB binding drought-inducibility
HbAchr12M0006242	HbCYP81K5	MBS	1863	6	MYB binding drought-inducibility
HbAchr12M0006244	HbCYP81K7	MBS	69	6	MYB binding drought-inducibility
HbAchr12M0006244	HbCYP81K7	MBS	145	6	MYB binding drought-inducibility
HbAchr12M0006244	HbCYP81K7	MBS	221	6	MYB binding drought-inducibility
HbAchr12M0006244	HbCYP81K7	MBS	1860	6	MYB binding drought-inducibility
HbAchr12M0006250	HbCYP81K8	MBS	70	6	MYB binding drought-inducibility
HbAchr12M0006963	HbCYP716A7	MBS	957	6	MYB binding drought-inducibility
HbAchr12M0007208	HbCYP716A8	MBS	267	6	MYB binding drought-inducibility
HbAchr12M0007208	HbCYP716A8	MBS	296	6	MYB binding drought-inducibility
HbAchr12M0007208	HbCYP716A8	MBS	522	6	MYB binding drought-inducibility
HbAchr12M0007208	HbCYP716A8	MBS	719	6	MYB binding drought-inducibility
HbAchr12M0007208	HbCYP716A8	MBS	945	6	MYB binding drought-inducibility
HbAchr13M0007507	HbCYP96A1	MBS	1537	6	MYB binding drought-inducibility
HbAchr13M0007508	HbCYP96A2	MBS	1537	6	MYB binding drought-inducibility
HbAchr13M0008514	HbCYP98A2	MBS	1783	6	MYB binding drought-inducibility
HbAchr13M0008514	HbCYP98A2	MBS	1869	6	MYB binding drought-inducibility
HbAchr13M0008553	HbCYP88A4	MBS	430	6	MYB binding drought-inducibility
HbAchr13M0009126	HbCYP715A1	MBS	1254	6	MYB binding drought-inducibility
HbAchr13M0009419	HbCYP71A5	MBS	1320	6	MYB binding drought-inducibility
HbAchr15M0012376	HbCYP705A1	MBS	1905	6	MYB binding drought-inducibility
HbAchr15M0012583	HbCYP716A13	MBS	288	6	MYB binding drought-inducibility
HbAchr15M0013093	HbCYP718A1	MBS	65	6	MYB binding drought-inducibility
HbAchr15M0013093	HbCYP718A1	MBS	770	6	MYB binding drought-inducibility
HbAchr15M0013214	HbCYP71A8	MBS	1180	6	MYB binding drought-inducibility
HbAchr15M0013214	HbCYP71A8	MBS	1810	6	MYB binding drought-inducibility
HbAchr16M0014205	HbCYP714A10	MBS	150	6	MYB binding drought-inducibility
HbAchr16M0015203	HbCYP86A4	MBS	1077	6	MYB binding drought-inducibility
HbAchr16M0015450	HbCYP90C2	MBS	406	6	MYB binding drought-inducibility
HbAchr16M0015616	HbCYP718A2	MBS	1915	6	MYB binding drought-inducibility
HbAchr16M0015902	HbCYP85A3	MBS	69	6	MYB binding drought-inducibility
HbAchr17M0016712	HbCYP71A11	MBS	1432	6	MYB binding drought-inducibility
HbAchr17M0017196	HbCYP718A3	MBS	855	6	MYB binding drought-inducibility
HbAchr17M0017196	HbCYP718A3	MBS	1800	6	MYB binding drought-inducibility
HbAchr17M0017401	HbCYP71A14	MBS	1173	6	MYB binding drought-inducibility
HbAchr17M0018097	HbCYP716A16	MBS	930	6	MYB binding drought-inducibility
HbAchr18M0019324	HbCYP724A3	MBS	1164	6	MYB binding drought-inducibility
HbAchr18M0019387	HbCYP96A4	MBS	342	6	MYB binding drought-inducibility
HbAchr1M0000073	HbCYP94C1	MBS	1246	6	MYB binding drought-inducibility
HbAchr1M0000073	HbCYP94C1	MBS	1656	6	MYB binding drought-inducibility
HbAchr1M0000710	HbCYP81H1	MBS	1542	6	MYB binding drought-inducibility
HbAchr1M0000712	HbCYP81H2	MBS	326	6	MYB binding drought-inducibility
HbAchr1M0000712	HbCYP81H2	MBS	493	6	MYB binding drought-inducibility
HbAchr1M0000713	HbCYP81H3	MBS	491	6	MYB binding drought-inducibility
HbAchr1M0000901	HbCYP71A1	MBS	653	6	MYB binding drought-inducibility
HbAchr1M0000901	HbCYP71A1	MBS	1357	6	MYB binding drought-inducibility
HbAchr1M0000904	HbCYP71A2	MBS	676	6	MYB binding drought-inducibility
HbAchr1M0000907	HbCYP71A3	MBS	691	6	MYB binding drought-inducibility
HbAchr1M0000960	HbCYP87A1	MBS	1517	6	MYB binding drought-inducibility
HbAchr2M0020838	HbCYP721A1	MBS	1706	6	MYB binding drought-inducibility
HbAchr2M0020840	HbCYP721A3	MBS	905	6	MYB binding drought-inducibility
HbAchr2M0020840	HbCYP721A3	MBS	1021	6	MYB binding drought-inducibility
HbAchr2M0020840	HbCYP721A3	MBS	1135	6	MYB binding drought-inducibility
HbAchr2M0020840	HbCYP721A3	MBS	1878	6	MYB binding drought-inducibility
HbAchr2M0020841	HbCYP721A4	MBS	897	6	MYB binding drought-inducibility
HbAchr2M0020892	HbCYP82C4	MBS	766	6	MYB binding drought-inducibility
HbAchr2M0020901	HbCYP82C8	MBS	742	6	MYB binding drought-inducibility
HbAchr2M0020901	HbCYP82C8	MBS	851	6	MYB binding drought-inducibility
HbAchr2M0020907	HbCYP82C10	MBS	890	6	MYB binding drought-inducibility
HbAchr2M0020977	HbCYP707A1	MBS	784	6	MYB binding drought-inducibility
HbAchr2M0020977	HbCYP707A1	MBS	1363	6	MYB binding drought-inducibility
HbAchr2M0020977	HbCYP707A1	MBS	1400	6	MYB binding drought-inducibility
HbAchr2M0020977	HbCYP707A1	MBS	1425	6	MYB binding drought-inducibility
HbAchr2M0021042	HbCYP81K4	MBS	1211	6	MYB binding drought-inducibility
HbAchr2M0021042	HbCYP81K4	MBS	1888	6	MYB binding drought-inducibility
HbAchr2M0021589	HbCYP72A1	MBS	158	6	MYB binding drought-inducibility
HbAchr2M0021589	HbCYP72A1	MBS	423	6	MYB binding drought-inducibility
HbAchr2M0021605	HbCYP85A1	MBS	1406	6	MYB binding drought-inducibility
HbAchr2M0021605	HbCYP85A1	MBS	1798	6	MYB binding drought-inducibility
HbAchr2M0021683	HbCYP704B1	MBS	63	6	MYB binding drought-inducibility
HbAchr2M0021683	HbCYP704B1	MBS	352	6	MYB binding drought-inducibility
HbAchr2M0021683	HbCYP704B1	MBS	1655	6	MYB binding drought-inducibility
HbAchr2M0022335	HbCYP709B1	MBS	1204	6	MYB binding drought-inducibility
HbAchr2M0022336	HbCYP709B2	MBS	850	6	MYB binding drought-inducibility
HbAchr2M0022445	HbCYP703A1	MBS	917	6	MYB binding drought-inducibility
HbAchr2M0022694	HbCYP704A1	MBS	1347	6	MYB binding drought-inducibility
HbAchr3M0023421	HbCYP93D1	MBS	1665	6	MYB binding drought-inducibility
HbAchr3M0024367	HbCYP89A1	MBS	587	6	MYB binding drought-inducibility
HbAchr3M0024367	HbCYP89A1	MBS	1158	6	MYB binding drought-inducibility
HbAchr3M0024367	HbCYP89A1	MBS	1227	6	MYB binding drought-inducibility
HbAchr4M0026448	HbCYP72A3	MBS	701	6	MYB binding drought-inducibility
HbAchr4M0026448	HbCYP72A3	MBS	1441	6	MYB binding drought-inducibility
HbAchr4M0027556	HbCYP716A2	MBS	595	6	MYB binding drought-inducibility
HbAchr5M0028415	HbCYP51G2	MBS	1615	6	MYB binding drought-inducibility
HbAchr5M0028885	HbCYP98A1	MBS	232	6	MYB binding drought-inducibility
HbAchr5M0029084	HbCYP712A1	MBS	20	6	MYB binding drought-inducibility
HbAchr5M0029491	HbCYP94D1	MBS	34	6	MYB binding drought-inducibility
HbAchr6M0029694	HbCYP94C3	MBS	589	6	MYB binding drought-inducibility
HbAchr6M0029694	HbCYP94C3	MBS	1639	6	MYB binding drought-inducibility
HbAchr6M0030513	HbCYP87A3	MBS	90	6	MYB binding drought-inducibility
HbAchr6M0031361	HbCYP90D1	MBS	52	6	MYB binding drought-inducibility
HbAchr6M0031449	HbCYP84A1	MBS	1909	6	MYB binding drought-inducibility
HbAchr7M0031828	HbCYP78A1	MBS	1179	6	MYB binding drought-inducibility
HbAchr7M0031828	HbCYP78A1	MBS	1214	6	MYB binding drought-inducibility
HbAchr7M0031931	HbCYP86C1	MBS	377	6	MYB binding drought-inducibility
HbAchr7M0032261	HbCYP82G2	MBS	361	6	MYB binding drought-inducibility
HbAchr7M0032967	HbCYP81H4	MBS	455	6	MYB binding drought-inducibility
HbAchr7M0032967	HbCYP81H4	MBS	1934	6	MYB binding drought-inducibility
HbAchr7M0033247	HbCYP79B1	MBS	824	6	MYB binding drought-inducibility
HbAchr8M0033709	HbCYP90A1	MBS	1071	6	MYB binding drought-inducibility
HbAchr8M0034221	HbCYP77A1	MBS	195	6	MYB binding drought-inducibility
HbAchr8M0035217	HbCYP716A3	MBS	474	6	MYB binding drought-inducibility
HbAchr9M0035292	HbCYP714A5	MBS	815	6	MYB binding drought-inducibility
HbAchr9M0035451	HbCYP704A2	MBS	1515	6	MYB binding drought-inducibility
HbAchr9M0036446	HbCYP75B1	MBS	125	6	MYB binding drought-inducibility
HbAchr9M0036524	HbCYP710A1	MBS	493	6	MYB binding drought-inducibility
HbAchr9M0036542	HbCYP707A4	MBS	719	6	MYB binding drought-inducibility
HbAchr9M0036919	HbCYP722A1	MBS	1118	6	MYB binding drought-inducibility
HbAchr9M0036919	HbCYP722A1	MBS	1891	6	MYB binding drought-inducibility
HbAchr9M0036961	HbCYP90B1	MBS	1405	6	MYB binding drought-inducibility
HbAchr9M0037667	HbCYP706A1	MBS	1830	6	MYB binding drought-inducibility
HbAchr9M0037849	HbCYP86A3	MBS	876	6	MYB binding drought-inducibility
HbAchr9M0038339	HbCYP84A6	MBS	1330	6	MYB binding drought-inducibility
HbAchr9M0038339	HbCYP84A6	MBS	1784	6	MYB binding drought-inducibility
HbAchr9M0038398	HbCYP72A8	MBS	1916	6	MYB binding drought-inducibility
HbAchr9M0038400	HbCYP72A9	MBS	1435	6	MYB binding drought-inducibility
HbAchr9M0038401	HbCYP72A10	MBS	1378	6	MYB binding drought-inducibility
HbAchr9M0038510	HbCYP704B2	MBS	1165	6	MYB binding drought-inducibility
HbAchr10M0002247	HbCYP78A4	CGTCA-motif	436	5	MeJA-responsiveness
HbAchr10M0002247	HbCYP78A4	TGACG-motif	436	5	MeJA-responsiveness
HbAchr10M0002676	HbCYP82G4	CGTCA-motif	271	5	MeJA-responsiveness
HbAchr10M0002676	HbCYP82G4	CGTCA-motif	1836	5	MeJA-responsiveness
HbAchr10M0002676	HbCYP82G4	TGACG-motif	271	5	MeJA-responsiveness
HbAchr10M0002676	HbCYP82G4	TGACG-motif	1836	5	MeJA-responsiveness
HbAchr10M0002679	HbCYP82G5	TGACG-motif	766	5	MeJA-responsiveness
HbAchr10M0002679	HbCYP82G5	CGTCA-motif	766	5	MeJA-responsiveness
HbAchr10M0002680	HbCYP82G6	TGACG-motif	431	5	MeJA-responsiveness
HbAchr10M0002680	HbCYP82G6	CGTCA-motif	431	5	MeJA-responsiveness
HbAchr10M0002796	HbCYP724A1	CGTCA-motif	52	5	MeJA-responsiveness
HbAchr10M0002796	HbCYP724A1	TGACG-motif	52	5	MeJA-responsiveness
HbAchr10M0003271	HbCYP79B2	TGACG-motif	364	5	MeJA-responsiveness
HbAchr10M0003271	HbCYP79B2	CGTCA-motif	364	5	MeJA-responsiveness
HbAchr10M0003541	HbCYP81H5	CGTCA-motif	1025	5	MeJA-responsiveness
HbAchr10M0003541	HbCYP81H5	CGTCA-motif	1752	5	MeJA-responsiveness
HbAchr10M0003541	HbCYP81H5	TGACG-motif	1025	5	MeJA-responsiveness
HbAchr10M0003541	HbCYP81H5	TGACG-motif	1752	5	MeJA-responsiveness
HbAchr10M0003619	HbCYP707A5	TGACG-motif	1077	5	MeJA-responsiveness
HbAchr10M0003619	HbCYP707A5	TGACG-motif	1637	5	MeJA-responsiveness
HbAchr10M0003619	HbCYP707A5	CGTCA-motif	1077	5	MeJA-responsiveness
HbAchr10M0003619	HbCYP707A5	CGTCA-motif	1637	5	MeJA-responsiveness
HbAchr10M0003694	HbCYP82F1	CGTCA-motif	669	5	MeJA-responsiveness
HbAchr10M0003694	HbCYP82F1	TGACG-motif	669	5	MeJA-responsiveness
HbAchr10M0003832	HbCYP72C2	CGTCA-motif	511	5	MeJA-responsiveness
HbAchr10M0003832	HbCYP72C2	TGACG-motif	511	5	MeJA-responsiveness
HbAchr11M0003984	HbCYP716A4	CGTCA-motif	1747	5	MeJA-responsiveness
HbAchr11M0003984	HbCYP716A4	TGACG-motif	1747	5	MeJA-responsiveness
HbAchr11M0004000	HbCYP716A5	TGACG-motif	1152	5	MeJA-responsiveness
HbAchr11M0004000	HbCYP716A5	CGTCA-motif	1152	5	MeJA-responsiveness
HbAchr11M0004495	HbCYP72A13	CGTCA-motif	962	5	MeJA-responsiveness
HbAchr11M0004495	HbCYP72A13	TGACG-motif	962	5	MeJA-responsiveness
HbAchr11M0004624	HbCYP72A14	CGTCA-motif	84	5	MeJA-responsiveness
HbAchr11M0004624	HbCYP72A14	CGTCA-motif	688	5	MeJA-responsiveness
HbAchr11M0004624	HbCYP72A14	CGTCA-motif	1298	5	MeJA-responsiveness
HbAchr11M0004624	HbCYP72A14	TGACG-motif	84	5	MeJA-responsiveness
HbAchr11M0004624	HbCYP72A14	TGACG-motif	688	5	MeJA-responsiveness
HbAchr11M0004624	HbCYP72A14	TGACG-motif	1298	5	MeJA-responsiveness
HbAchr11M0004680	HbCYP711A1	CGTCA-motif	843	5	MeJA-responsiveness
HbAchr11M0004680	HbCYP711A1	CGTCA-motif	1807	5	MeJA-responsiveness
HbAchr11M0004680	HbCYP711A1	TGACG-motif	843	5	MeJA-responsiveness
HbAchr11M0004680	HbCYP711A1	TGACG-motif	1807	5	MeJA-responsiveness
HbAchr11M0005561	HbCYP77B2	CGTCA-motif	1509	5	MeJA-responsiveness
HbAchr11M0005561	HbCYP77B2	TGACG-motif	1509	5	MeJA-responsiveness
HbAchr12M0005979	HbCYP722A2	TGACG-motif	362	5	MeJA-responsiveness
HbAchr12M0005979	HbCYP722A2	CGTCA-motif	362	5	MeJA-responsiveness
HbAchr12M0006100	HbCYP82C12	CGTCA-motif	36	5	MeJA-responsiveness
HbAchr12M0006100	HbCYP82C12	CGTCA-motif	48	5	MeJA-responsiveness
HbAchr12M0006100	HbCYP82C12	CGTCA-motif	1646	5	MeJA-responsiveness
HbAchr12M0006100	HbCYP82C12	CGTCA-motif	1967	5	MeJA-responsiveness
HbAchr12M0006100	HbCYP82C12	CGTCA-motif	1983	5	MeJA-responsiveness
HbAchr12M0006100	HbCYP82C12	TGACG-motif	36	5	MeJA-responsiveness
HbAchr12M0006100	HbCYP82C12	TGACG-motif	48	5	MeJA-responsiveness
HbAchr12M0006100	HbCYP82C12	TGACG-motif	1646	5	MeJA-responsiveness
HbAchr12M0006100	HbCYP82C12	TGACG-motif	1967	5	MeJA-responsiveness
HbAchr12M0006100	HbCYP82C12	TGACG-motif	1983	5	MeJA-responsiveness
HbAchr12M0006110	HbCYP701A2	TGACG-motif	1380	5	MeJA-responsiveness
HbAchr12M0006110	HbCYP701A2	CGTCA-motif	1380	5	MeJA-responsiveness
HbAchr12M0006243	HbCYP81K6	TGACG-motif	454	5	MeJA-responsiveness
HbAchr12M0006243	HbCYP81K6	CGTCA-motif	454	5	MeJA-responsiveness
HbAchr12M0006244	HbCYP81K7	CGTCA-motif	197	5	MeJA-responsiveness
HbAchr12M0006244	HbCYP81K7	CGTCA-motif	743	5	MeJA-responsiveness
HbAchr12M0006244	HbCYP81K7	TGACG-motif	197	5	MeJA-responsiveness
HbAchr12M0006244	HbCYP81K7	TGACG-motif	743	5	MeJA-responsiveness
HbAchr12M0006250	HbCYP81K8	TGACG-motif	676	5	MeJA-responsiveness
HbAchr12M0006250	HbCYP81K8	TGACG-motif	925	5	MeJA-responsiveness
HbAchr12M0006250	HbCYP81K8	CGTCA-motif	676	5	MeJA-responsiveness
HbAchr12M0006250	HbCYP81K8	CGTCA-motif	925	5	MeJA-responsiveness
HbAchr12M0006251	HbCYP81K9	TGACG-motif	1064	5	MeJA-responsiveness
HbAchr12M0006251	HbCYP81K9	CGTCA-motif	1064	5	MeJA-responsiveness
HbAchr12M0006859	HbCYP722A3	TGACG-motif	1195	5	MeJA-responsiveness
HbAchr12M0006859	HbCYP722A3	CGTCA-motif	1195	5	MeJA-responsiveness
HbAchr12M0006961	HbCYP716A6	CGTCA-motif	1831	5	MeJA-responsiveness
HbAchr12M0006961	HbCYP716A6	TGACG-motif	1831	5	MeJA-responsiveness
HbAchr12M0007278	HbCYP714A8	CGTCA-motif	262	5	MeJA-responsiveness
HbAchr12M0007278	HbCYP714A8	CGTCA-motif	1762	5	MeJA-responsiveness
HbAchr12M0007278	HbCYP714A8	TGACG-motif	262	5	MeJA-responsiveness
HbAchr12M0007278	HbCYP714A8	TGACG-motif	1762	5	MeJA-responsiveness
HbAchr12M0007310	HbCYP73A1	CGTCA-motif	1742	5	MeJA-responsiveness
HbAchr12M0007310	HbCYP73A1	CGTCA-motif	1755	5	MeJA-responsiveness
HbAchr12M0007310	HbCYP73A1	CGTCA-motif	1812	5	MeJA-responsiveness
HbAchr12M0007310	HbCYP73A1	TGACG-motif	1742	5	MeJA-responsiveness
HbAchr12M0007310	HbCYP73A1	TGACG-motif	1755	5	MeJA-responsiveness
HbAchr12M0007310	HbCYP73A1	TGACG-motif	1812	5	MeJA-responsiveness
HbAchr13M0007507	HbCYP96A1	TGACG-motif	1448	5	MeJA-responsiveness
HbAchr13M0007507	HbCYP96A1	CGTCA-motif	1448	5	MeJA-responsiveness
HbAchr13M0007508	HbCYP96A2	TGACG-motif	1448	5	MeJA-responsiveness
HbAchr13M0007508	HbCYP96A2	CGTCA-motif	1448	5	MeJA-responsiveness
HbAchr13M0008347	HbCYP87A7	CGTCA-motif	1204	5	MeJA-responsiveness
HbAchr13M0008347	HbCYP87A7	CGTCA-motif	1481	5	MeJA-responsiveness
HbAchr13M0008347	HbCYP87A7	TGACG-motif	1204	5	MeJA-responsiveness
HbAchr13M0008347	HbCYP87A7	TGACG-motif	1481	5	MeJA-responsiveness
HbAchr13M0008398	HbCYP78A5	TGACG-motif	83	5	MeJA-responsiveness
HbAchr13M0008398	HbCYP78A5	CGTCA-motif	83	5	MeJA-responsiveness
HbAchr13M0008429	HbCYP75B2	TGACG-motif	302	5	MeJA-responsiveness
HbAchr13M0008429	HbCYP75B2	CGTCA-motif	302	5	MeJA-responsiveness
HbAchr13M0008514	HbCYP98A2	TGACG-motif	1206	5	MeJA-responsiveness
HbAchr13M0008514	HbCYP98A2	CGTCA-motif	1206	5	MeJA-responsiveness
HbAchr13M0008553	HbCYP88A4	TGACG-motif	1987	5	MeJA-responsiveness
HbAchr13M0008553	HbCYP88A4	CGTCA-motif	1987	5	MeJA-responsiveness
HbAchr13M0008789	HbCYP94B3	CGTCA-motif	713	5	MeJA-responsiveness
HbAchr13M0008789	HbCYP94B3	TGACG-motif	713	5	MeJA-responsiveness
HbAchr14M0009564	HbCYP716A10	TGACG-motif	70	5	MeJA-responsiveness
HbAchr14M0009564	HbCYP716A10	CGTCA-motif	70	5	MeJA-responsiveness
HbAchr14M0010634	HbCYP707A7	CGTCA-motif	1243	5	MeJA-responsiveness
HbAchr14M0010634	HbCYP707A7	TGACG-motif	1243	5	MeJA-responsiveness
HbAchr14M0010707	HbCYP707A8	TGACG-motif	320	5	MeJA-responsiveness
HbAchr14M0010707	HbCYP707A8	CGTCA-motif	320	5	MeJA-responsiveness
HbAchr14M0011560	HbCYP714A9	TGACG-motif	325	5	MeJA-responsiveness
HbAchr14M0011560	HbCYP714A9	TGACG-motif	1828	5	MeJA-responsiveness
HbAchr14M0011560	HbCYP714A9	TGACG-motif	1831	5	MeJA-responsiveness
HbAchr14M0011560	HbCYP714A9	CGTCA-motif	325	5	MeJA-responsiveness
HbAchr14M0011560	HbCYP714A9	CGTCA-motif	1828	5	MeJA-responsiveness
HbAchr14M0011560	HbCYP714A9	CGTCA-motif	1831	5	MeJA-responsiveness
HbAchr15M0013211	HbCYP71A6	CGTCA-motif	810	5	MeJA-responsiveness
HbAchr15M0013211	HbCYP71A6	TGACG-motif	810	5	MeJA-responsiveness
HbAchr15M0013213	HbCYP71A7	CGTCA-motif	1233	5	MeJA-responsiveness
HbAchr15M0013213	HbCYP71A7	CGTCA-motif	1641	5	MeJA-responsiveness
HbAchr15M0013213	HbCYP71A7	TGACG-motif	1233	5	MeJA-responsiveness
HbAchr15M0013213	HbCYP71A7	TGACG-motif	1641	5	MeJA-responsiveness
HbAchr15M0013222	HbCYP71A9	TGACG-motif	1039	5	MeJA-responsiveness
HbAchr15M0013222	HbCYP71A9	TGACG-motif	1059	5	MeJA-responsiveness
HbAchr15M0013222	HbCYP71A9	CGTCA-motif	1039	5	MeJA-responsiveness
HbAchr15M0013222	HbCYP71A9	CGTCA-motif	1059	5	MeJA-responsiveness
HbAchr16M0014162	HbCYP73A2	CGTCA-motif	996	5	MeJA-responsiveness
HbAchr16M0014162	HbCYP73A2	CGTCA-motif	1726	5	MeJA-responsiveness
HbAchr16M0014162	HbCYP73A2	CGTCA-motif	1784	5	MeJA-responsiveness
HbAchr16M0014162	HbCYP73A2	CGTCA-motif	1797	5	MeJA-responsiveness
HbAchr16M0014162	HbCYP73A2	CGTCA-motif	1812	5	MeJA-responsiveness
HbAchr16M0014162	HbCYP73A2	TGACG-motif	996	5	MeJA-responsiveness
HbAchr16M0014162	HbCYP73A2	TGACG-motif	1726	5	MeJA-responsiveness
HbAchr16M0014162	HbCYP73A2	TGACG-motif	1784	5	MeJA-responsiveness
HbAchr16M0014162	HbCYP73A2	TGACG-motif	1797	5	MeJA-responsiveness
HbAchr16M0014162	HbCYP73A2	TGACG-motif	1812	5	MeJA-responsiveness
HbAchr16M0014205	HbCYP714A10	CGTCA-motif	1634	5	MeJA-responsiveness
HbAchr16M0014205	HbCYP714A10	TGACG-motif	1634	5	MeJA-responsiveness
HbAchr16M0014319	HbCYP81H6	TGACG-motif	879	5	MeJA-responsiveness
HbAchr16M0014319	HbCYP81H6	CGTCA-motif	879	5	MeJA-responsiveness
HbAchr16M0015033	HbCYP71B1	TGACG-motif	542	5	MeJA-responsiveness
HbAchr16M0015033	HbCYP71B1	TGACG-motif	719	5	MeJA-responsiveness
HbAchr16M0015033	HbCYP71B1	TGACG-motif	1608	5	MeJA-responsiveness
HbAchr16M0015033	HbCYP71B1	CGTCA-motif	542	5	MeJA-responsiveness
HbAchr16M0015033	HbCYP71B1	CGTCA-motif	719	5	MeJA-responsiveness
HbAchr16M0015033	HbCYP71B1	CGTCA-motif	1608	5	MeJA-responsiveness
HbAchr16M0015035	HbCYP71B2	CGTCA-motif	797	5	MeJA-responsiveness
HbAchr16M0015035	HbCYP71B2	CGTCA-motif	855	5	MeJA-responsiveness
HbAchr16M0015035	HbCYP71B2	CGTCA-motif	1600	5	MeJA-responsiveness
HbAchr16M0015035	HbCYP71B2	TGACG-motif	797	5	MeJA-responsiveness
HbAchr16M0015035	HbCYP71B2	TGACG-motif	855	5	MeJA-responsiveness
HbAchr16M0015035	HbCYP71B2	TGACG-motif	1600	5	MeJA-responsiveness
HbAchr16M0015079	HbCYP710A2	CGTCA-motif	1646	5	MeJA-responsiveness
HbAchr16M0015079	HbCYP710A2	CGTCA-motif	1848	5	MeJA-responsiveness
HbAchr16M0015079	HbCYP710A2	TGACG-motif	1646	5	MeJA-responsiveness
HbAchr16M0015079	HbCYP710A2	TGACG-motif	1848	5	MeJA-responsiveness
HbAchr16M0015203	HbCYP86A4	TGACG-motif	661	5	MeJA-responsiveness
HbAchr16M0015203	HbCYP86A4	TGACG-motif	1122	5	MeJA-responsiveness
HbAchr16M0015203	HbCYP86A4	CGTCA-motif	661	5	MeJA-responsiveness
HbAchr16M0015203	HbCYP86A4	CGTCA-motif	1122	5	MeJA-responsiveness
HbAchr16M0015429	HbCYP84A8	CGTCA-motif	1082	5	MeJA-responsiveness
HbAchr16M0015429	HbCYP84A8	CGTCA-motif	1631	5	MeJA-responsiveness
HbAchr16M0015429	HbCYP84A8	TGACG-motif	1082	5	MeJA-responsiveness
HbAchr16M0015429	HbCYP84A8	TGACG-motif	1631	5	MeJA-responsiveness
HbAchr16M0015519	HbCYP90B2	TGACG-motif	128	5	MeJA-responsiveness
HbAchr16M0015519	HbCYP90B2	TGACG-motif	582	5	MeJA-responsiveness
HbAchr16M0015519	HbCYP90B2	TGACG-motif	837	5	MeJA-responsiveness
HbAchr16M0015519	HbCYP90B2	CGTCA-motif	128	5	MeJA-responsiveness
HbAchr16M0015519	HbCYP90B2	CGTCA-motif	582	5	MeJA-responsiveness
HbAchr16M0015519	HbCYP90B2	CGTCA-motif	837	5	MeJA-responsiveness
HbAchr16M0015616	HbCYP718A2	CGTCA-motif	18	5	MeJA-responsiveness
HbAchr16M0015616	HbCYP718A2	TGACG-motif	18	5	MeJA-responsiveness
HbAchr16M0016186	HbCYP706A2	CGTCA-motif	365	5	MeJA-responsiveness
HbAchr16M0016186	HbCYP706A2	TGACG-motif	365	5	MeJA-responsiveness
HbAchr16M0016287	HbCYP87A8	TGACG-motif	177	5	MeJA-responsiveness
HbAchr16M0016287	HbCYP87A8	TGACG-motif	1387	5	MeJA-responsiveness
HbAchr16M0016287	HbCYP87A8	CGTCA-motif	177	5	MeJA-responsiveness
HbAchr16M0016287	HbCYP87A8	CGTCA-motif	1387	5	MeJA-responsiveness
HbAchr16M0016381	HbCYP86A5	TGACG-motif	1218	5	MeJA-responsiveness
HbAchr16M0016381	HbCYP86A5	CGTCA-motif	1218	5	MeJA-responsiveness
HbAchr17M0016712	HbCYP71A11	TGACG-motif	650	5	MeJA-responsiveness
HbAchr17M0016712	HbCYP71A11	TGACG-motif	1797	5	MeJA-responsiveness
HbAchr17M0016712	HbCYP71A11	CGTCA-motif	650	5	MeJA-responsiveness
HbAchr17M0016712	HbCYP71A11	CGTCA-motif	1797	5	MeJA-responsiveness
HbAchr17M0017196	HbCYP718A3	TGACG-motif	1305	5	MeJA-responsiveness
HbAchr17M0017196	HbCYP718A3	TGACG-motif	1329	5	MeJA-responsiveness
HbAchr17M0017196	HbCYP718A3	TGACG-motif	1769	5	MeJA-responsiveness
HbAchr17M0017196	HbCYP718A3	CGTCA-motif	1305	5	MeJA-responsiveness
HbAchr17M0017196	HbCYP718A3	CGTCA-motif	1329	5	MeJA-responsiveness
HbAchr17M0017196	HbCYP718A3	CGTCA-motif	1769	5	MeJA-responsiveness
HbAchr17M0017401	HbCYP71A14	CGTCA-motif	808	5	MeJA-responsiveness
HbAchr17M0017401	HbCYP71A14	CGTCA-motif	1063	5	MeJA-responsiveness
HbAchr17M0017401	HbCYP71A14	TGACG-motif	808	5	MeJA-responsiveness
HbAchr17M0017401	HbCYP71A14	TGACG-motif	1063	5	MeJA-responsiveness
HbAchr17M0018097	HbCYP716A16	TGACG-motif	1744	5	MeJA-responsiveness
HbAchr17M0018097	HbCYP716A16	TGACG-motif	1820	5	MeJA-responsiveness
HbAchr17M0018097	HbCYP716A16	CGTCA-motif	1744	5	MeJA-responsiveness
HbAchr17M0018097	HbCYP716A16	CGTCA-motif	1820	5	MeJA-responsiveness
HbAchr18M0019387	HbCYP96A4	CGTCA-motif	1632	5	MeJA-responsiveness
HbAchr18M0019387	HbCYP96A4	TGACG-motif	1632	5	MeJA-responsiveness
HbAchr18M0019412	HbCYP724A4	CGTCA-motif	917	5	MeJA-responsiveness
HbAchr18M0019412	HbCYP724A4	TGACG-motif	917	5	MeJA-responsiveness
HbAchr18M0019694	HbCYP712A2	CGTCA-motif	59	5	MeJA-responsiveness
HbAchr18M0019694	HbCYP712A2	CGTCA-motif	1219	5	MeJA-responsiveness
HbAchr18M0019694	HbCYP712A2	TGACG-motif	59	5	MeJA-responsiveness
HbAchr18M0019694	HbCYP712A2	TGACG-motif	1219	5	MeJA-responsiveness
HbAchr18M0019703	HbCYP712A3	CGTCA-motif	1165	5	MeJA-responsiveness
HbAchr18M0019703	HbCYP712A3	TGACG-motif	1165	5	MeJA-responsiveness
HbAchr1M0000073	HbCYP94C1	TGACG-motif	1497	5	MeJA-responsiveness
HbAchr1M0000073	HbCYP94C1	TGACG-motif	1736	5	MeJA-responsiveness
HbAchr1M0000073	HbCYP94C1	CGTCA-motif	1497	5	MeJA-responsiveness
HbAchr1M0000073	HbCYP94C1	CGTCA-motif	1736	5	MeJA-responsiveness
HbAchr1M0000442	HbCYP714A2	CGTCA-motif	284	5	MeJA-responsiveness
HbAchr1M0000442	HbCYP714A2	TGACG-motif	284	5	MeJA-responsiveness
HbAchr1M0000467	HbCYP88A1	TGACG-motif	219	5	MeJA-responsiveness
HbAchr1M0000467	HbCYP88A1	TGACG-motif	1885	5	MeJA-responsiveness
HbAchr1M0000467	HbCYP88A1	CGTCA-motif	219	5	MeJA-responsiveness
HbAchr1M0000467	HbCYP88A1	CGTCA-motif	1885	5	MeJA-responsiveness
HbAchr1M0000468	HbCYP88A2	TGACG-motif	1298	5	MeJA-responsiveness
HbAchr1M0000468	HbCYP88A2	CGTCA-motif	1298	5	MeJA-responsiveness
HbAchr1M0000710	HbCYP81H1	TGACG-motif	1093	5	MeJA-responsiveness
HbAchr1M0000710	HbCYP81H1	CGTCA-motif	1093	5	MeJA-responsiveness
HbAchr1M0000712	HbCYP81H2	CGTCA-motif	1295	5	MeJA-responsiveness
HbAchr1M0000712	HbCYP81H2	CGTCA-motif	1340	5	MeJA-responsiveness
HbAchr1M0000712	HbCYP81H2	CGTCA-motif	1356	5	MeJA-responsiveness
HbAchr1M0000712	HbCYP81H2	TGACG-motif	1295	5	MeJA-responsiveness
HbAchr1M0000712	HbCYP81H2	TGACG-motif	1340	5	MeJA-responsiveness
HbAchr1M0000712	HbCYP81H2	TGACG-motif	1356	5	MeJA-responsiveness
HbAchr1M0000713	HbCYP81H3	CGTCA-motif	293	5	MeJA-responsiveness
HbAchr1M0000713	HbCYP81H3	CGTCA-motif	1294	5	MeJA-responsiveness
HbAchr1M0000713	HbCYP81H3	CGTCA-motif	1339	5	MeJA-responsiveness
HbAchr1M0000713	HbCYP81H3	CGTCA-motif	1355	5	MeJA-responsiveness
HbAchr1M0000713	HbCYP81H3	TGACG-motif	293	5	MeJA-responsiveness
HbAchr1M0000713	HbCYP81H3	TGACG-motif	1294	5	MeJA-responsiveness
HbAchr1M0000713	HbCYP81H3	TGACG-motif	1339	5	MeJA-responsiveness
HbAchr1M0000713	HbCYP81H3	TGACG-motif	1355	5	MeJA-responsiveness
HbAchr1M0000904	HbCYP71A2	TGACG-motif	955	5	MeJA-responsiveness
HbAchr1M0000904	HbCYP71A2	CGTCA-motif	955	5	MeJA-responsiveness
HbAchr1M0000907	HbCYP71A3	CGTCA-motif	969	5	MeJA-responsiveness
HbAchr1M0000907	HbCYP71A3	TGACG-motif	969	5	MeJA-responsiveness
HbAchr2M0020838	HbCYP721A1	CGTCA-motif	608	5	MeJA-responsiveness
HbAchr2M0020838	HbCYP721A1	TGACG-motif	608	5	MeJA-responsiveness
HbAchr2M0020839	HbCYP721A2	CGTCA-motif	1857	5	MeJA-responsiveness
HbAchr2M0020839	HbCYP721A2	TGACG-motif	1857	5	MeJA-responsiveness
HbAchr2M0020841	HbCYP721A4	CGTCA-motif	1847	5	MeJA-responsiveness
HbAchr2M0020841	HbCYP721A4	TGACG-motif	1847	5	MeJA-responsiveness
HbAchr2M0020888	HbCYP82C1	CGTCA-motif	530	5	MeJA-responsiveness
HbAchr2M0020888	HbCYP82C1	CGTCA-motif	1381	5	MeJA-responsiveness
HbAchr2M0020888	HbCYP82C1	TGACG-motif	530	5	MeJA-responsiveness
HbAchr2M0020888	HbCYP82C1	TGACG-motif	1381	5	MeJA-responsiveness
HbAchr2M0020890	HbCYP82C2	CGTCA-motif	1604	5	MeJA-responsiveness
HbAchr2M0020890	HbCYP82C2	TGACG-motif	1604	5	MeJA-responsiveness
HbAchr2M0020891	HbCYP82C3	CGTCA-motif	1175	5	MeJA-responsiveness
HbAchr2M0020891	HbCYP82C3	TGACG-motif	1175	5	MeJA-responsiveness
HbAchr2M0020892	HbCYP82C4	CGTCA-motif	814	5	MeJA-responsiveness
HbAchr2M0020892	HbCYP82C4	TGACG-motif	814	5	MeJA-responsiveness
HbAchr2M0020897	HbCYP82C6	TGACG-motif	1328	5	MeJA-responsiveness
HbAchr2M0020897	HbCYP82C6	CGTCA-motif	1328	5	MeJA-responsiveness
HbAchr2M0020898	HbCYP82C7	CGTCA-motif	466	5	MeJA-responsiveness
HbAchr2M0020898	HbCYP82C7	TGACG-motif	466	5	MeJA-responsiveness
HbAchr2M0020901	HbCYP82C8	CGTCA-motif	235	5	MeJA-responsiveness
HbAchr2M0020901	HbCYP82C8	TGACG-motif	235	5	MeJA-responsiveness
HbAchr2M0020907	HbCYP82C10	CGTCA-motif	1623	5	MeJA-responsiveness
HbAchr2M0020907	HbCYP82C10	TGACG-motif	1623	5	MeJA-responsiveness
HbAchr2M0020914	HbCYP701A1	TGACG-motif	1550	5	MeJA-responsiveness
HbAchr2M0020914	HbCYP701A1	CGTCA-motif	1550	5	MeJA-responsiveness
HbAchr2M0021040	HbCYP81K2	TGACG-motif	742	5	MeJA-responsiveness
HbAchr2M0021040	HbCYP81K2	TGACG-motif	1293	5	MeJA-responsiveness
HbAchr2M0021040	HbCYP81K2	CGTCA-motif	742	5	MeJA-responsiveness
HbAchr2M0021040	HbCYP81K2	CGTCA-motif	1293	5	MeJA-responsiveness
HbAchr2M0021041	HbCYP81K3	CGTCA-motif	906	5	MeJA-responsiveness
HbAchr2M0021041	HbCYP81K3	TGACG-motif	906	5	MeJA-responsiveness
HbAchr2M0021042	HbCYP81K4	CGTCA-motif	738	5	MeJA-responsiveness
HbAchr2M0021042	HbCYP81K4	TGACG-motif	738	5	MeJA-responsiveness
HbAchr2M0021683	HbCYP704B1	CGTCA-motif	597	5	MeJA-responsiveness
HbAchr2M0021683	HbCYP704B1	TGACG-motif	597	5	MeJA-responsiveness
HbAchr2M0021893	HbCYP94B1	TGACG-motif	1400	5	MeJA-responsiveness
HbAchr2M0021893	HbCYP94B1	TGACG-motif	1571	5	MeJA-responsiveness
HbAchr2M0021893	HbCYP94B1	CGTCA-motif	1400	5	MeJA-responsiveness
HbAchr2M0021893	HbCYP94B1	CGTCA-motif	1571	5	MeJA-responsiveness
HbAchr2M0021894	HbCYP94B2	TGACG-motif	1087	5	MeJA-responsiveness
HbAchr2M0021894	HbCYP94B2	CGTCA-motif	1087	5	MeJA-responsiveness
HbAchr2M0022335	HbCYP709B1	TGACG-motif	574	5	MeJA-responsiveness
HbAchr2M0022335	HbCYP709B1	TGACG-motif	590	5	MeJA-responsiveness
HbAchr2M0022335	HbCYP709B1	CGTCA-motif	574	5	MeJA-responsiveness
HbAchr2M0022335	HbCYP709B1	CGTCA-motif	590	5	MeJA-responsiveness
HbAchr2M0022336	HbCYP709B2	TGACG-motif	1012	5	MeJA-responsiveness
HbAchr2M0022336	HbCYP709B2	CGTCA-motif	1012	5	MeJA-responsiveness
HbAchr2M0022576	HbCYP86A1	TGACG-motif	375	5	MeJA-responsiveness
HbAchr2M0022576	HbCYP86A1	CGTCA-motif	375	5	MeJA-responsiveness
HbAchr2M0022694	HbCYP704A1	CGTCA-motif	573	5	MeJA-responsiveness
HbAchr2M0022694	HbCYP704A1	CGTCA-motif	745	5	MeJA-responsiveness
HbAchr2M0022694	HbCYP704A1	CGTCA-motif	1194	5	MeJA-responsiveness
HbAchr2M0022694	HbCYP704A1	TGACG-motif	573	5	MeJA-responsiveness
HbAchr2M0022694	HbCYP704A1	TGACG-motif	745	5	MeJA-responsiveness
HbAchr2M0022694	HbCYP704A1	TGACG-motif	1194	5	MeJA-responsiveness
HbAchr3M0024367	HbCYP89A1	TGACG-motif	541	5	MeJA-responsiveness
HbAchr3M0024367	HbCYP89A1	CGTCA-motif	541	5	MeJA-responsiveness
HbAchr3M0025053	HbCYP51G1	TGACG-motif	396	5	MeJA-responsiveness
HbAchr3M0025053	HbCYP51G1	TGACG-motif	429	5	MeJA-responsiveness
HbAchr3M0025053	HbCYP51G1	TGACG-motif	562	5	MeJA-responsiveness
HbAchr3M0025053	HbCYP51G1	TGACG-motif	730	5	MeJA-responsiveness
HbAchr3M0025053	HbCYP51G1	CGTCA-motif	396	5	MeJA-responsiveness
HbAchr3M0025053	HbCYP51G1	CGTCA-motif	429	5	MeJA-responsiveness
HbAchr3M0025053	HbCYP51G1	CGTCA-motif	562	5	MeJA-responsiveness
HbAchr3M0025053	HbCYP51G1	CGTCA-motif	730	5	MeJA-responsiveness
HbAchr4M0026450	HbCYP72A4	TGACG-motif	943	5	MeJA-responsiveness
HbAchr4M0026450	HbCYP72A4	TGACG-motif	1159	5	MeJA-responsiveness
HbAchr4M0026450	HbCYP72A4	CGTCA-motif	943	5	MeJA-responsiveness
HbAchr4M0026450	HbCYP72A4	CGTCA-motif	1159	5	MeJA-responsiveness
HbAchr4M0026451	HbCYP72A5	TGACG-motif	1723	5	MeJA-responsiveness
HbAchr4M0026451	HbCYP72A5	CGTCA-motif	1723	5	MeJA-responsiveness
HbAchr4M0026883	HbCYP714A4	CGTCA-motif	998	5	MeJA-responsiveness
HbAchr4M0026883	HbCYP714A4	CGTCA-motif	1198	5	MeJA-responsiveness
HbAchr4M0026883	HbCYP714A4	CGTCA-motif	1203	5	MeJA-responsiveness
HbAchr4M0026883	HbCYP714A4	TGACG-motif	998	5	MeJA-responsiveness
HbAchr4M0026883	HbCYP714A4	TGACG-motif	1198	5	MeJA-responsiveness
HbAchr4M0026883	HbCYP714A4	TGACG-motif	1203	5	MeJA-responsiveness
HbAchr4M0027110	HbCYP72A6	TGACG-motif	1435	5	MeJA-responsiveness
HbAchr4M0027110	HbCYP72A6	TGACG-motif	1499	5	MeJA-responsiveness
HbAchr4M0027110	HbCYP72A6	CGTCA-motif	1435	5	MeJA-responsiveness
HbAchr4M0027110	HbCYP72A6	CGTCA-motif	1499	5	MeJA-responsiveness
HbAchr4M0027540	HbCYP716A1	CGTCA-motif	677	5	MeJA-responsiveness
HbAchr4M0027540	HbCYP716A1	TGACG-motif	677	5	MeJA-responsiveness
HbAchr5M0027683	HbCYP89A2	CGTCA-motif	1350	5	MeJA-responsiveness
HbAchr5M0027683	HbCYP89A2	TGACG-motif	1350	5	MeJA-responsiveness
HbAchr5M0027718	HbCYP89A3	TGACG-motif	201	5	MeJA-responsiveness
HbAchr5M0027718	HbCYP89A3	CGTCA-motif	201	5	MeJA-responsiveness
HbAchr5M0027719	HbCYP89A4	TGACG-motif	989	5	MeJA-responsiveness
HbAchr5M0027719	HbCYP89A4	CGTCA-motif	989	5	MeJA-responsiveness
HbAchr5M0028415	HbCYP51G2	TGACG-motif	1751	5	MeJA-responsiveness
HbAchr5M0028415	HbCYP51G2	CGTCA-motif	1751	5	MeJA-responsiveness
HbAchr5M0029084	HbCYP712A1	TGACG-motif	1468	5	MeJA-responsiveness
HbAchr5M0029084	HbCYP712A1	CGTCA-motif	1468	5	MeJA-responsiveness
HbAchr5M0029419	HbCYP76G5	TGACG-motif	1281	5	MeJA-responsiveness
HbAchr5M0029419	HbCYP76G5	CGTCA-motif	1281	5	MeJA-responsiveness
HbAchr5M0029421	HbCYP76G7	CGTCA-motif	1226	5	MeJA-responsiveness
HbAchr5M0029421	HbCYP76G7	CGTCA-motif	1779	5	MeJA-responsiveness
HbAchr5M0029421	HbCYP76G7	TGACG-motif	1226	5	MeJA-responsiveness
HbAchr5M0029421	HbCYP76G7	TGACG-motif	1779	5	MeJA-responsiveness
HbAchr5M0029491	HbCYP94D1	TGACG-motif	330	5	MeJA-responsiveness
HbAchr5M0029491	HbCYP94D1	CGTCA-motif	330	5	MeJA-responsiveness
HbAchr6M0029694	HbCYP94C3	TGACG-motif	1643	5	MeJA-responsiveness
HbAchr6M0029694	HbCYP94C3	TGACG-motif	1740	5	MeJA-responsiveness
HbAchr6M0029694	HbCYP94C3	CGTCA-motif	1643	5	MeJA-responsiveness
HbAchr6M0029694	HbCYP94C3	CGTCA-motif	1740	5	MeJA-responsiveness
HbAchr6M0030051	HbCYP93D3	CGTCA-motif	510	5	MeJA-responsiveness
HbAchr6M0030051	HbCYP93D3	CGTCA-motif	751	5	MeJA-responsiveness
HbAchr6M0030051	HbCYP93D3	CGTCA-motif	906	5	MeJA-responsiveness
HbAchr6M0030051	HbCYP93D3	TGACG-motif	510	5	MeJA-responsiveness
HbAchr6M0030051	HbCYP93D3	TGACG-motif	751	5	MeJA-responsiveness
HbAchr6M0030051	HbCYP93D3	TGACG-motif	906	5	MeJA-responsiveness
HbAchr6M0030513	HbCYP87A3	CGTCA-motif	1016	5	MeJA-responsiveness
HbAchr6M0030513	HbCYP87A3	CGTCA-motif	1346	5	MeJA-responsiveness
HbAchr6M0030513	HbCYP87A3	TGACG-motif	1016	5	MeJA-responsiveness
HbAchr6M0030513	HbCYP87A3	TGACG-motif	1346	5	MeJA-responsiveness
HbAchr6M0030516	HbCYP86B1	CGTCA-motif	64	5	MeJA-responsiveness
HbAchr6M0030516	HbCYP86B1	TGACG-motif	64	5	MeJA-responsiveness
HbAchr6M0030520	HbCYP87A4	CGTCA-motif	991	5	MeJA-responsiveness
HbAchr6M0030520	HbCYP87A4	TGACG-motif	991	5	MeJA-responsiveness
HbAchr6M0031449	HbCYP84A1	CGTCA-motif	726	5	MeJA-responsiveness
HbAchr6M0031449	HbCYP84A1	TGACG-motif	726	5	MeJA-responsiveness
HbAchr7M0032259	HbCYP82G1	TGACG-motif	346	5	MeJA-responsiveness
HbAchr7M0032259	HbCYP82G1	TGACG-motif	790	5	MeJA-responsiveness
HbAchr7M0032259	HbCYP82G1	TGACG-motif	1810	5	MeJA-responsiveness
HbAchr7M0032259	HbCYP82G1	CGTCA-motif	346	5	MeJA-responsiveness
HbAchr7M0032259	HbCYP82G1	CGTCA-motif	790	5	MeJA-responsiveness
HbAchr7M0032259	HbCYP82G1	CGTCA-motif	1810	5	MeJA-responsiveness
HbAchr7M0032261	HbCYP82G2	TGACG-motif	351	5	MeJA-responsiveness
HbAchr7M0032261	HbCYP82G2	TGACG-motif	795	5	MeJA-responsiveness
HbAchr7M0032261	HbCYP82G2	TGACG-motif	1812	5	MeJA-responsiveness
HbAchr7M0032261	HbCYP82G2	CGTCA-motif	351	5	MeJA-responsiveness
HbAchr7M0032261	HbCYP82G2	CGTCA-motif	795	5	MeJA-responsiveness
HbAchr7M0032261	HbCYP82G2	CGTCA-motif	1812	5	MeJA-responsiveness
HbAchr7M0032262	HbCYP82G3	CGTCA-motif	1156	5	MeJA-responsiveness
HbAchr7M0032262	HbCYP82G3	TGACG-motif	1156	5	MeJA-responsiveness
HbAchr7M0032749	HbCYP72C1	TGACG-motif	76	5	MeJA-responsiveness
HbAchr7M0032749	HbCYP72C1	TGACG-motif	906	5	MeJA-responsiveness
HbAchr7M0032749	HbCYP72C1	TGACG-motif	1607	5	MeJA-responsiveness
HbAchr7M0032749	HbCYP72C1	CGTCA-motif	76	5	MeJA-responsiveness
HbAchr7M0032749	HbCYP72C1	CGTCA-motif	906	5	MeJA-responsiveness
HbAchr7M0032749	HbCYP72C1	CGTCA-motif	1607	5	MeJA-responsiveness
HbAchr7M0032967	HbCYP81H4	CGTCA-motif	941	5	MeJA-responsiveness
HbAchr7M0032967	HbCYP81H4	CGTCA-motif	1809	5	MeJA-responsiveness
HbAchr7M0032967	HbCYP81H4	TGACG-motif	941	5	MeJA-responsiveness
HbAchr7M0032967	HbCYP81H4	TGACG-motif	1809	5	MeJA-responsiveness
HbAchr7M0033332	HbCYP84A2	CGTCA-motif	222	5	MeJA-responsiveness
HbAchr7M0033332	HbCYP84A2	TGACG-motif	222	5	MeJA-responsiveness
HbAchr8M0034302	HbCYP707A3	CGTCA-motif	1619	5	MeJA-responsiveness
HbAchr8M0034302	HbCYP707A3	TGACG-motif	1619	5	MeJA-responsiveness
HbAchr8M0034866	HbCYP76G8	CGTCA-motif	731	5	MeJA-responsiveness
HbAchr8M0034866	HbCYP76G8	CGTCA-motif	813	5	MeJA-responsiveness
HbAchr8M0034866	HbCYP76G8	TGACG-motif	731	5	MeJA-responsiveness
HbAchr8M0034866	HbCYP76G8	TGACG-motif	813	5	MeJA-responsiveness
HbAchr8M0034867	HbCYP76G9	TGACG-motif	1195	5	MeJA-responsiveness
HbAchr8M0034867	HbCYP76G9	TGACG-motif	1518	5	MeJA-responsiveness
HbAchr8M0034867	HbCYP76G9	CGTCA-motif	1195	5	MeJA-responsiveness
HbAchr8M0034867	HbCYP76G9	CGTCA-motif	1518	5	MeJA-responsiveness
HbAchr8M0034868	HbCYP76G10	TGACG-motif	738	5	MeJA-responsiveness
HbAchr8M0034868	HbCYP76G10	TGACG-motif	820	5	MeJA-responsiveness
HbAchr8M0034868	HbCYP76G10	CGTCA-motif	738	5	MeJA-responsiveness
HbAchr8M0034868	HbCYP76G10	CGTCA-motif	820	5	MeJA-responsiveness
HbAchr8M0035216	HbCYP87A5	TGACG-motif	1854	5	MeJA-responsiveness
HbAchr8M0035216	HbCYP87A5	CGTCA-motif	1854	5	MeJA-responsiveness
HbAchr8M0035217	HbCYP716A3	CGTCA-motif	1470	5	MeJA-responsiveness
HbAchr8M0035217	HbCYP716A3	TGACG-motif	1470	5	MeJA-responsiveness
HbAchr9M0035451	HbCYP704A2	CGTCA-motif	1413	5	MeJA-responsiveness
HbAchr9M0035451	HbCYP704A2	TGACG-motif	1413	5	MeJA-responsiveness
HbAchr9M0035708	HbCYP78A2	CGTCA-motif	905	5	MeJA-responsiveness
HbAchr9M0035708	HbCYP78A2	CGTCA-motif	1006	5	MeJA-responsiveness
HbAchr9M0035708	HbCYP78A2	CGTCA-motif	1559	5	MeJA-responsiveness
HbAchr9M0035708	HbCYP78A2	CGTCA-motif	1745	5	MeJA-responsiveness
HbAchr9M0035708	HbCYP78A2	TGACG-motif	905	5	MeJA-responsiveness
HbAchr9M0035708	HbCYP78A2	TGACG-motif	1006	5	MeJA-responsiveness
HbAchr9M0035708	HbCYP78A2	TGACG-motif	1559	5	MeJA-responsiveness
HbAchr9M0035708	HbCYP78A2	TGACG-motif	1745	5	MeJA-responsiveness
HbAchr9M0036542	HbCYP707A4	CGTCA-motif	323	5	MeJA-responsiveness
HbAchr9M0036542	HbCYP707A4	CGTCA-motif	345	5	MeJA-responsiveness
HbAchr9M0036542	HbCYP707A4	CGTCA-motif	446	5	MeJA-responsiveness
HbAchr9M0036542	HbCYP707A4	CGTCA-motif	1200	5	MeJA-responsiveness
HbAchr9M0036542	HbCYP707A4	CGTCA-motif	1740	5	MeJA-responsiveness
HbAchr9M0036542	HbCYP707A4	TGACG-motif	323	5	MeJA-responsiveness
HbAchr9M0036542	HbCYP707A4	TGACG-motif	345	5	MeJA-responsiveness
HbAchr9M0036542	HbCYP707A4	TGACG-motif	446	5	MeJA-responsiveness
HbAchr9M0036542	HbCYP707A4	TGACG-motif	1200	5	MeJA-responsiveness
HbAchr9M0036542	HbCYP707A4	TGACG-motif	1740	5	MeJA-responsiveness
HbAchr9M0036897	HbCYP90C1	TGACG-motif	337	5	MeJA-responsiveness
HbAchr9M0036897	HbCYP90C1	CGTCA-motif	337	5	MeJA-responsiveness
HbAchr9M0037332	HbCYP85A2	CGTCA-motif	877	5	MeJA-responsiveness
HbAchr9M0037332	HbCYP85A2	TGACG-motif	877	5	MeJA-responsiveness
HbAchr9M0037774	HbCYP87A6	CGTCA-motif	989	5	MeJA-responsiveness
HbAchr9M0037774	HbCYP87A6	CGTCA-motif	1342	5	MeJA-responsiveness
HbAchr9M0037774	HbCYP87A6	TGACG-motif	989	5	MeJA-responsiveness
HbAchr9M0037774	HbCYP87A6	TGACG-motif	1342	5	MeJA-responsiveness
HbAchr9M0038333	HbCYP84A3	TGACG-motif	402	5	MeJA-responsiveness
HbAchr9M0038333	HbCYP84A3	CGTCA-motif	402	5	MeJA-responsiveness
HbAchr9M0038334	HbCYP84A4	TGACG-motif	412	5	MeJA-responsiveness
HbAchr9M0038334	HbCYP84A4	CGTCA-motif	412	5	MeJA-responsiveness
HbAchr9M0038335	HbCYP84A5	TGACG-motif	412	5	MeJA-responsiveness
HbAchr9M0038335	HbCYP84A5	CGTCA-motif	412	5	MeJA-responsiveness
HbAchr9M0038339	HbCYP84A6	TGACG-motif	1927	5	MeJA-responsiveness
HbAchr9M0038339	HbCYP84A6	CGTCA-motif	1927	5	MeJA-responsiveness
HbAchr9M0038340	HbCYP84A7	TGACG-motif	1414	5	MeJA-responsiveness
HbAchr9M0038340	HbCYP84A7	CGTCA-motif	1414	5	MeJA-responsiveness
HbAchr9M0038398	HbCYP72A8	CGTCA-motif	1527	5	MeJA-responsiveness
HbAchr9M0038398	HbCYP72A8	TGACG-motif	1527	5	MeJA-responsiveness
HbAchr9M0038400	HbCYP72A9	CGTCA-motif	230	5	MeJA-responsiveness
HbAchr9M0038400	HbCYP72A9	CGTCA-motif	648	5	MeJA-responsiveness
HbAchr9M0038400	HbCYP72A9	CGTCA-motif	1109	5	MeJA-responsiveness
HbAchr9M0038400	HbCYP72A9	CGTCA-motif	1341	5	MeJA-responsiveness
HbAchr9M0038400	HbCYP72A9	TGACG-motif	230	5	MeJA-responsiveness
HbAchr9M0038400	HbCYP72A9	TGACG-motif	648	5	MeJA-responsiveness
HbAchr9M0038400	HbCYP72A9	TGACG-motif	1109	5	MeJA-responsiveness
HbAchr9M0038400	HbCYP72A9	TGACG-motif	1341	5	MeJA-responsiveness
HbAchr9M0038404	HbCYP72A11	TGACG-motif	1568	5	MeJA-responsiveness
HbAchr9M0038404	HbCYP72A11	CGTCA-motif	1568	5	MeJA-responsiveness
HbAchr9M0038406	HbCYP72A12	CGTCA-motif	1668	5	MeJA-responsiveness
HbAchr9M0038406	HbCYP72A12	TGACG-motif	1668	5	MeJA-responsiveness
HbAchr10M0003832	HbCYP72C2	AT-rich sequence	1552	9	maximal elicitor-mediated activation (2copies)
HbAchr11M0004680	HbCYP711A1	AT-rich sequence	535	9	maximal elicitor-mediated activation (2copies)
HbAchr11M0005561	HbCYP77B2	AT-rich sequence	1023	9	maximal elicitor-mediated activation (2copies)
HbAchr12M0005979	HbCYP722A2	AT-rich sequence	133	9	maximal elicitor-mediated activation (2copies)
HbAchr12M0006244	HbCYP81K7	AT-rich sequence	442	9	maximal elicitor-mediated activation (2copies)
HbAchr12M0007208	HbCYP716A8	AT-rich sequence	1213	9	maximal elicitor-mediated activation (2copies)
HbAchr16M0014117	HbCYP720A1	AT-rich sequence	219	9	maximal elicitor-mediated activation (2copies)
HbAchr16M0014162	HbCYP73A2	AT-rich sequence	1333	9	maximal elicitor-mediated activation (2copies)
HbAchr16M0014205	HbCYP714A10	AT-rich sequence	631	9	maximal elicitor-mediated activation (2copies)
HbAchr16M0014205	HbCYP714A10	AT-rich sequence	1289	9	maximal elicitor-mediated activation (2copies)
HbAchr16M0014205	HbCYP714A10	AT-rich sequence	1555	9	maximal elicitor-mediated activation (2copies)
HbAchr16M0015519	HbCYP90B2	AT-rich sequence	1864	9	maximal elicitor-mediated activation (2copies)
HbAchr17M0017395	HbCYP71A12	AT-rich sequence	1077	9	maximal elicitor-mediated activation (2copies)
HbAchr17M0017723	HbCYP78A7	AT-rich sequence	1648	9	maximal elicitor-mediated activation (2copies)
HbAchr1M0000442	HbCYP714A2	AT-rich sequence	1606	9	maximal elicitor-mediated activation (2copies)
HbAchr1M0000710	HbCYP81H1	AT-rich sequence	280	9	maximal elicitor-mediated activation (2copies)
HbAchr1M0000901	HbCYP71A1	AT-rich sequence	1489	9	maximal elicitor-mediated activation (2copies)
HbAchr2M0021041	HbCYP81K3	AT-rich sequence	960	9	maximal elicitor-mediated activation (2copies)
HbAchr2M0021591	HbCYP72A2	AT-rich sequence	1003	9	maximal elicitor-mediated activation (2copies)
HbAchr2M0021894	HbCYP94B2	AT-rich sequence	1575	9	maximal elicitor-mediated activation (2copies)
HbAchr3M0024996	HbCYP97A1	AT-rich sequence	585	9	maximal elicitor-mediated activation (2copies)
HbAchr3M0024996	HbCYP97A1	AT-rich sequence	1528	9	maximal elicitor-mediated activation (2copies)
HbAchr3M0024996	HbCYP97A1	AT-rich sequence	1588	9	maximal elicitor-mediated activation (2copies)
HbAchr4M0026883	HbCYP714A4	AT-rich sequence	741	9	maximal elicitor-mediated activation (2copies)
HbAchr4M0026883	HbCYP714A4	AT-rich sequence	1375	9	maximal elicitor-mediated activation (2copies)
HbAchr5M0028415	HbCYP51G2	AT-rich sequence	861	9	maximal elicitor-mediated activation (2copies)
HbAchr5M0028885	HbCYP98A1	AT-rich sequence	739	9	maximal elicitor-mediated activation (2copies)
HbAchr5M0028885	HbCYP98A1	AT-rich sequence	1729	9	maximal elicitor-mediated activation (2copies)
HbAchr5M0029420	HbCYP76G6	AT-rich sequence	377	9	maximal elicitor-mediated activation (2copies)
HbAchr5M0029420	HbCYP76G6	AT-rich sequence	1169	9	maximal elicitor-mediated activation (2copies)
HbAchr6M0029694	HbCYP94C3	AT-rich sequence	1045	9	maximal elicitor-mediated activation (2copies)
HbAchr8M0035216	HbCYP87A5	AT-rich sequence	1426	9	maximal elicitor-mediated activation (2copies)
HbAchr8M0035217	HbCYP716A3	AT-rich sequence	1033	9	maximal elicitor-mediated activation (2copies)
HbAchr9M0038510	HbCYP704B2	AT-rich sequence	1252	9	maximal elicitor-mediated activation (2copies)
HbAchr10M0002247	HbCYP78A4		1097	6	light responsiveness
HbAchr10M0002247	HbCYP78A4	Box 4	1692	6	light responsiveness
HbAchr10M0002247	HbCYP78A4	MRE	543	7	light responsiveness
HbAchr10M0002247	HbCYP78A4	GT1-motif	973	6	light responsiveness
HbAchr10M0002247	HbCYP78A4	GT1-motif	1816	7	light responsiveness
HbAchr10M0002247	HbCYP78A4	GT1-motif	1821	7	light responsiveness
HbAchr10M0002247	HbCYP78A4	GT1-motif	1822	6	light responsiveness
HbAchr10M0002247	HbCYP78A4	GT1-motif	1861	6	light responsiveness
HbAchr10M0002247	HbCYP78A4	AE-box	255	8	light responsiveness
HbAchr10M0002247	HbCYP78A4	AE-box	287	8	light responsiveness
HbAchr10M0002676	HbCYP82G4	Box 4	316	6	light responsiveness
HbAchr10M0002676	HbCYP82G4	Box 4	667	6	light responsiveness
HbAchr10M0002676	HbCYP82G4	Box 4	791	6	light responsiveness
HbAchr10M0002676	HbCYP82G4	Box 4	1022	6	light responsiveness
HbAchr10M0002676	HbCYP82G4	Box 4	1039	6	light responsiveness
HbAchr10M0002676	HbCYP82G4	Box 4	1043	6	light responsiveness
HbAchr10M0002676	HbCYP82G4	Box 4	1307	6	light responsiveness
HbAchr10M0002676	HbCYP82G4	Box 4	1577	6	light responsiveness
HbAchr10M0002676	HbCYP82G4	Box 4	1581	6	light responsiveness
HbAchr10M0002676	HbCYP82G4	Box 4	1598	6	light responsiveness
HbAchr10M0002676	HbCYP82G4	Box 4	1741	6	light responsiveness
HbAchr10M0002676	HbCYP82G4	Box 4	1745	6	light responsiveness
HbAchr10M0002676	HbCYP82G4	chs-CMA2a	947	8	light responsiveness
HbAchr10M0002676	HbCYP82G4	G-box	1837	6	light responsiveness
HbAchr10M0002676	HbCYP82G4	ATCT-motif	42	9	light responsiveness
HbAchr10M0002676	HbCYP82G4	TCT-motif	289	6	light responsiveness
HbAchr10M0002676	HbCYP82G4	chs-CMA1a	506	8	light responsiveness
HbAchr10M0002676	HbCYP82G4	AT1-motif	519	13	light responsiveness
HbAchr10M0002679	HbCYP82G5	chs-CMA1a	1118	8	light responsiveness
HbAchr10M0002679	HbCYP82G5	chs-CMA1a	1464	8	light responsiveness
HbAchr10M0002679	HbCYP82G5	GT1-motif	732	6	light responsiveness
HbAchr10M0002679	HbCYP82G5	GT1-motif	827	7	light responsiveness
HbAchr10M0002679	HbCYP82G5	AE-box	157	8	light responsiveness
HbAchr10M0002679	HbCYP82G5	ATCT-motif	756	9	light responsiveness
HbAchr10M0002679	HbCYP82G5	ATCT-motif	1901	9	light responsiveness
HbAchr10M0002679	HbCYP82G5	G-Box	1194	6	light responsiveness
HbAchr10M0002679	HbCYP82G5	G-box	2	6	light responsiveness
HbAchr10M0002679	HbCYP82G5	G-box	538	6	light responsiveness
HbAchr10M0002679	HbCYP82G5	Box 4	74	6	light responsiveness
HbAchr10M0002679	HbCYP82G5	Box 4	1235	6	light responsiveness
HbAchr10M0002679	HbCYP82G5	Box 4	1412	6	light responsiveness
HbAchr10M0002679	HbCYP82G5	Box 4	1515	6	light responsiveness
HbAchr10M0002679	HbCYP82G5	Box 4	1682	6	light responsiveness
HbAchr10M0002679	HbCYP82G5	Box 4	1813	6	light responsiveness
HbAchr10M0002680	HbCYP82G6	AT1-motif	1147	13	light responsiveness
HbAchr10M0002680	HbCYP82G6	GT1-motif	134	6	light responsiveness
HbAchr10M0002680	HbCYP82G6	G-Box	1714	6	light responsiveness
HbAchr10M0002680	HbCYP82G6	TCT-motif	1969	6	light responsiveness
HbAchr10M0002680	HbCYP82G6	GATA-motif	1823	10	light responsiveness
HbAchr10M0002680	HbCYP82G6	GATA-motif	1966	10	light responsiveness
HbAchr10M0002680	HbCYP82G6	G-box	429	6	light responsiveness
HbAchr10M0002680	HbCYP82G6	G-box	1714	6	light responsiveness
HbAchr10M0002680	HbCYP82G6	MRE	76	7	light responsiveness
HbAchr10M0002680	HbCYP82G6	Box 4	454	6	light responsiveness
HbAchr10M0002680	HbCYP82G6	Box 4	885	6	light responsiveness
HbAchr10M0002680	HbCYP82G6	Box 4	1181	6	light responsiveness
HbAchr10M0002680	HbCYP82G6	Box 4	1295	6	light responsiveness
HbAchr10M0002680	HbCYP82G6	Box 4	1299	6	light responsiveness
HbAchr10M0002680	HbCYP82G6	Box 4	1362	6	light responsiveness
HbAchr10M0002680	HbCYP82G6	Box 4	1861	6	light responsiveness
HbAchr10M0002796	HbCYP724A1	Box 4	1213	6	light responsiveness
HbAchr10M0002796	HbCYP724A1	Box 4	1234	6	light responsiveness
HbAchr10M0002796	HbCYP724A1	Box 4	1573	6	light responsiveness
HbAchr10M0002796	HbCYP724A1	Box 4	1584	6	light responsiveness
HbAchr10M0002796	HbCYP724A1	Box 4	1632	6	light responsiveness
HbAchr10M0002796	HbCYP724A1	Box 4	1644	6	light responsiveness
HbAchr10M0002796	HbCYP724A1	Box 4	1666	6	light responsiveness
HbAchr10M0002796	HbCYP724A1	MRE	706	7	light responsiveness
HbAchr10M0002796	HbCYP724A1	MRE	1201	7	light responsiveness
HbAchr10M0002796	HbCYP724A1	G-box	379	6	light responsiveness
HbAchr10M0002796	HbCYP724A1	G-box	1840	8	light responsiveness
HbAchr10M0002796	HbCYP724A1	G-Box	1842	6	light responsiveness
HbAchr10M0002796	HbCYP724A1	TCT-motif	406	6	light responsiveness
HbAchr10M0002796	HbCYP724A1	GATA-motif	240	7	light responsiveness
HbAchr10M0002796	HbCYP724A1	GATA-motif	510	10	light responsiveness
HbAchr10M0002796	HbCYP724A1	GT1-motif	804	6	light responsiveness
HbAchr10M0002796	HbCYP724A1	GT1-motif	1355	6	light responsiveness
HbAchr10M0002796	HbCYP724A1	TCCC-motif	635	7	light responsiveness
HbAchr10M0003271	HbCYP79B2	G-Box	1400	6	light responsiveness
HbAchr10M0003271	HbCYP79B2	G-Box	1477	6	light responsiveness
HbAchr10M0003271	HbCYP79B2	G-Box	1585	6	light responsiveness
HbAchr10M0003271	HbCYP79B2	GATA-motif	1377	10	light responsiveness
HbAchr10M0003271	HbCYP79B2	GATA-motif	1379	7	light responsiveness
HbAchr10M0003271	HbCYP79B2	TCT-motif	1447	6	light responsiveness
HbAchr10M0003271	HbCYP79B2	AE-box	211	8	light responsiveness
HbAchr10M0003271	HbCYP79B2	AE-box	1359	8	light responsiveness
HbAchr10M0003271	HbCYP79B2	GT1-motif	1530	6	light responsiveness
HbAchr10M0003271	HbCYP79B2	Box 4	162	6	light responsiveness
HbAchr10M0003271	HbCYP79B2	Box 4	724	6	light responsiveness
HbAchr10M0003271	HbCYP79B2	Box 4	789	6	light responsiveness
HbAchr10M0003271	HbCYP79B2	Box 4	862	6	light responsiveness
HbAchr10M0003271	HbCYP79B2	Box 4	1105	6	light responsiveness
HbAchr10M0003271	HbCYP79B2	Box 4	1109	6	light responsiveness
HbAchr10M0003271	HbCYP79B2	G-box	1400	6	light responsiveness
HbAchr10M0003271	HbCYP79B2	G-box	1477	6	light responsiveness
HbAchr10M0003271	HbCYP79B2	G-box	1909	6	light responsiveness
HbAchr10M0003271	HbCYP79B2	chs-CMA2a	1193	8	light responsiveness
HbAchr10M0003540	HbCYP81G1	Box 4	126	6	light responsiveness
HbAchr10M0003540	HbCYP81G1	Box 4	1805	6	light responsiveness
HbAchr10M0003540	HbCYP81G1	Box 4	1983	6	light responsiveness
HbAchr10M0003540	HbCYP81G1	Sp1	651	6	light responsiveness
HbAchr10M0003540	HbCYP81G1	3-AF1 binding site	1308	10	light responsiveness
HbAchr10M0003540	HbCYP81G1	GATA-motif	66	7	light responsiveness
HbAchr10M0003540	HbCYP81G1	GATA-motif	1717	9	light responsiveness
HbAchr10M0003540	HbCYP81G1	TCCC-motif	596	7	light responsiveness
HbAchr10M0003540	HbCYP81G1	TCCC-motif	1125	7	light responsiveness
HbAchr10M0003541	HbCYP81H5	Box 4	665	6	light responsiveness
HbAchr10M0003541	HbCYP81H5	Box 4	1247	6	light responsiveness
HbAchr10M0003541	HbCYP81H5	Box 4	1367	6	light responsiveness
HbAchr10M0003541	HbCYP81H5	Box 4	1475	6	light responsiveness
HbAchr10M0003541	HbCYP81H5	Box 4	1598	6	light responsiveness
HbAchr10M0003541	HbCYP81H5	Box 4	1774	6	light responsiveness
HbAchr10M0003541	HbCYP81H5	Box 4	1858	6	light responsiveness
HbAchr10M0003541	HbCYP81H5	GA-motif	1574	8	light responsiveness
HbAchr10M0003541	HbCYP81H5	AAAC-motif	230	11	light responsiveness
HbAchr10M0003541	HbCYP81H5	G-box	969	6	light responsiveness
HbAchr10M0003541	HbCYP81H5	G-box	1753	6	light responsiveness
HbAchr10M0003541	HbCYP81H5	TCT-motif	1651	6	light responsiveness
HbAchr10M0003541	HbCYP81H5	TCT-motif	1818	6	light responsiveness
HbAchr10M0003541	HbCYP81H5	GATA-motif	501	7	light responsiveness
HbAchr10M0003541	HbCYP81H5	GATA-motif	634	9	light responsiveness
HbAchr10M0003541	HbCYP81H5	GATA-motif	1820	10	light responsiveness
HbAchr10M0003541	HbCYP81H5	GT1-motif	79	6	light responsiveness
HbAchr10M0003541	HbCYP81H5	I-box	1737	9	light responsiveness
HbAchr10M0003541	HbCYP81H5	AE-box	420	8	light responsiveness
HbAchr10M0003541	HbCYP81H5	AE-box	530	8	light responsiveness
HbAchr10M0003619	HbCYP707A5	ATCT-motif	387	9	light responsiveness
HbAchr10M0003619	HbCYP707A5	GATA-motif	389	9	light responsiveness
HbAchr10M0003619	HbCYP707A5	TCT-motif	1554	6	light responsiveness
HbAchr10M0003619	HbCYP707A5	TCCC-motif	1934	7	light responsiveness
HbAchr10M0003619	HbCYP707A5	GT1-motif	385	6	light responsiveness
HbAchr10M0003619	HbCYP707A5	GT1-motif	1511	6	light responsiveness
HbAchr10M0003619	HbCYP707A5	chs-CMA1a	1669	8	light responsiveness
HbAchr10M0003619	HbCYP707A5	Box 4	42	6	light responsiveness
HbAchr10M0003619	HbCYP707A5	Box 4	101	6	light responsiveness
HbAchr10M0003619	HbCYP707A5	Box 4	358	6	light responsiveness
HbAchr10M0003619	HbCYP707A5	Box 4	373	6	light responsiveness
HbAchr10M0003619	HbCYP707A5	Box 4	422	6	light responsiveness
HbAchr10M0003619	HbCYP707A5	Box 4	625	6	light responsiveness
HbAchr10M0003619	HbCYP707A5	Box 4	1340	6	light responsiveness
HbAchr10M0003619	HbCYP707A5	Box 4	1676	6	light responsiveness
HbAchr10M0003619	HbCYP707A5	Box 4	1680	6	light responsiveness
HbAchr10M0003619	HbCYP707A5	MRE	387	7	light responsiveness
HbAchr10M0003619	HbCYP707A5	MRE	703	7	light responsiveness
HbAchr10M0003619	HbCYP707A5	Gap-box	1420	9	light responsiveness
HbAchr10M0003694	HbCYP82F1	Gap-box	1608	9.5	light responsiveness
HbAchr10M0003694	HbCYP82F1	G-box	1779	9	light responsiveness
HbAchr10M0003694	HbCYP82F1	G-box	1781	6	light responsiveness
HbAchr10M0003694	HbCYP82F1	Sp1	755	6	light responsiveness
HbAchr10M0003694	HbCYP82F1	ATC-motif	1060	8	light responsiveness
HbAchr10M0003694	HbCYP82F1	Box 4	687	6	light responsiveness
HbAchr10M0003694	HbCYP82F1	Box 4	806	6	light responsiveness
HbAchr10M0003694	HbCYP82F1	GT1-motif	257	6	light responsiveness
HbAchr10M0003694	HbCYP82F1	GT1-motif	1802	6	light responsiveness
HbAchr10M0003694	HbCYP82F1	I-box	718	9	light responsiveness
HbAchr10M0003694	HbCYP82F1	GATA-motif	918	10	light responsiveness
HbAchr10M0003694	HbCYP82F1	TCT-motif	458	6	light responsiveness
HbAchr10M0003694	HbCYP82F1	TCT-motif	1696	6	light responsiveness
HbAchr10M0003694	HbCYP82F1	ATCT-motif	919	9	light responsiveness
HbAchr10M0003694	HbCYP82F1	G-Box	176	6	light responsiveness
HbAchr10M0003694	HbCYP82F1	G-Box	1781	6	light responsiveness
HbAchr10M0003832	HbCYP72C2	Box 4	15	6	light responsiveness
HbAchr10M0003832	HbCYP72C2	Box 4	45	6	light responsiveness
HbAchr10M0003832	HbCYP72C2	Box 4	148	6	light responsiveness
HbAchr10M0003832	HbCYP72C2	Box 4	275	6	light responsiveness
HbAchr10M0003832	HbCYP72C2	Box 4	1000	6	light responsiveness
HbAchr10M0003832	HbCYP72C2	Box 4	1143	6	light responsiveness
HbAchr10M0003832	HbCYP72C2	LAMP-element	564	8	light responsiveness
HbAchr10M0003832	HbCYP72C2	G-box	203	8	light responsiveness
HbAchr10M0003832	HbCYP72C2	G-box	204	6	light responsiveness
HbAchr10M0003832	HbCYP72C2	G-box	1790	6	light responsiveness
HbAchr10M0003832	HbCYP72C2	ATCT-motif	101	9	light responsiveness
HbAchr10M0003832	HbCYP72C2	ATCT-motif	1874	9	light responsiveness
HbAchr10M0003832	HbCYP72C2	TCT-motif	1710	6	light responsiveness
HbAchr10M0003832	HbCYP72C2	chs-CMA1a	581	8	light responsiveness
HbAchr10M0003832	HbCYP72C2	chs-CMA1a	1205	8	light responsiveness
HbAchr10M0003832	HbCYP72C2	AT1-motif	920	13	light responsiveness
HbAchr10M0003832	HbCYP72C2	GT1-motif	579	6	light responsiveness
HbAchr11M0003984	HbCYP716A4	Box 4	709	6	light responsiveness
HbAchr11M0003984	HbCYP716A4	Box 4	1367	6	light responsiveness
HbAchr11M0003984	HbCYP716A4	MRE	1588	7	light responsiveness
HbAchr11M0003984	HbCYP716A4	G-Box	115	6	light responsiveness
HbAchr11M0003984	HbCYP716A4	GATA-motif	1336	9	light responsiveness
HbAchr11M0003984	HbCYP716A4	TCT-motif	314	6	light responsiveness
HbAchr11M0003984	HbCYP716A4	ATCT-motif	59	9	light responsiveness
HbAchr11M0003984	HbCYP716A4	I-box	1334	9	light responsiveness
HbAchr11M0003984	HbCYP716A4	chs-Unit 1 m1	1589	10	light responsiveness
HbAchr11M0003984	HbCYP716A4	GT1-motif	782	6	light responsiveness
HbAchr11M0004000	HbCYP716A5	TCT-motif	1393	6	light responsiveness
HbAchr11M0004000	HbCYP716A5	G-Box	910	6	light responsiveness
HbAchr11M0004000	HbCYP716A5	Sp1	573	6	light responsiveness
HbAchr11M0004000	HbCYP716A5	Sp1	601	6	light responsiveness
HbAchr11M0004000	HbCYP716A5	G-box	908	9	light responsiveness
HbAchr11M0004000	HbCYP716A5	G-box	910	6	light responsiveness
HbAchr11M0004000	HbCYP716A5	Box II	908	9	light responsiveness
HbAchr11M0004000	HbCYP716A5	Box 4	924	6	light responsiveness
HbAchr11M0004000	HbCYP716A5	Box 4	1322	6	light responsiveness
HbAchr11M0004000	HbCYP716A5	Box 4	1528	6	light responsiveness
HbAchr11M0004000	HbCYP716A5	Box 4	1542	6	light responsiveness
HbAchr11M0004033	HbCYP714A6	chs-CMA1a	60	8	light responsiveness
HbAchr11M0004033	HbCYP714A6	GT1-motif	183	6	light responsiveness
HbAchr11M0004033	HbCYP714A6	GT1-motif	317	6	light responsiveness
HbAchr11M0004033	HbCYP714A6	G-Box	1740	6	light responsiveness
HbAchr11M0004033	HbCYP714A6	GATA-motif	1429	7	light responsiveness
HbAchr11M0004033	HbCYP714A6	ATCT-motif	1032	9	light responsiveness
HbAchr11M0004033	HbCYP714A6	G-box	916	6	light responsiveness
HbAchr11M0004033	HbCYP714A6	G-box	1740	6	light responsiveness
HbAchr11M0004033	HbCYP714A6	Box 4	155	6	light responsiveness
HbAchr11M0004033	HbCYP714A6	Box 4	224	6	light responsiveness
HbAchr11M0004033	HbCYP714A6	Box 4	228	6	light responsiveness
HbAchr11M0004033	HbCYP714A6	Box 4	334	6	light responsiveness
HbAchr11M0004033	HbCYP714A6	Box 4	835	6	light responsiveness
HbAchr11M0004033	HbCYP714A6	Box 4	1052	6	light responsiveness
HbAchr11M0004033	HbCYP714A6	Box 4	1592	6	light responsiveness
HbAchr11M0004033	HbCYP714A6	Box 4	1717	6	light responsiveness
HbAchr11M0004033	HbCYP714A6	Box 4	1721	6	light responsiveness
HbAchr11M0004033	HbCYP714A6	Box 4	1758	6	light responsiveness
HbAchr11M0004495	HbCYP72A13	Box 4	1201	6	light responsiveness
HbAchr11M0004495	HbCYP72A13	G-box	1608	6	light responsiveness
HbAchr11M0004495	HbCYP72A13	TCT-motif	1821	6	light responsiveness
HbAchr11M0004495	HbCYP72A13	GATA-motif	570	9	light responsiveness
HbAchr11M0004495	HbCYP72A13	GATA-motif	653	7	light responsiveness
HbAchr11M0004495	HbCYP72A13	GT1-motif	15	6	light responsiveness
HbAchr11M0004495	HbCYP72A13	AE-box	356	8	light responsiveness
HbAchr11M0004624	HbCYP72A14	Box 4	833	6	light responsiveness
HbAchr11M0004624	HbCYP72A14	Box 4	837	6	light responsiveness
HbAchr11M0004624	HbCYP72A14	Box 4	1713	6	light responsiveness
HbAchr11M0004624	HbCYP72A14	G-box	212	8	light responsiveness
HbAchr11M0004624	HbCYP72A14	G-box	213	6	light responsiveness
HbAchr11M0004624	HbCYP72A14	G-box	1249	6	light responsiveness
HbAchr11M0004624	HbCYP72A14	G-box	1296	6	light responsiveness
HbAchr11M0004624	HbCYP72A14	G-box	1348	6	light responsiveness
HbAchr11M0004624	HbCYP72A14	G-box	1552	6	light responsiveness
HbAchr11M0004624	HbCYP72A14	GATA-motif	443	7	light responsiveness
HbAchr11M0004624	HbCYP72A14	GATA-motif	808	10	light responsiveness
HbAchr11M0004624	HbCYP72A14	I-box	1089	10	light responsiveness
HbAchr11M0004624	HbCYP72A14	I-box	1090	9	light responsiveness
HbAchr11M0004624	HbCYP72A14	AE-box	1394	8	light responsiveness
HbAchr11M0004624	HbCYP72A14	GT1-motif	645	6	light responsiveness
HbAchr11M0004624	HbCYP72A14	GT1-motif	1055	7	light responsiveness
HbAchr11M0004624	HbCYP72A14	GT1-motif	1056	6	light responsiveness
HbAchr11M0004625	HbCYP72A15	Box 4	1126	6	light responsiveness
HbAchr11M0004625	HbCYP72A15	Box II	1066	9	light responsiveness
HbAchr11M0004625	HbCYP72A15	G-box	1351	6	light responsiveness
HbAchr11M0004625	HbCYP72A15	G-box	1398	6	light responsiveness
HbAchr11M0004625	HbCYP72A15	TCT-motif	1852	6	light responsiveness
HbAchr11M0004625	HbCYP72A15	GT1-motif	1868	6	light responsiveness
HbAchr11M0004625	HbCYP72A15	AT1-motif	235	13	light responsiveness
HbAchr11M0004680	HbCYP711A1	Box 4	244	6	light responsiveness
HbAchr11M0004680	HbCYP711A1	Box 4	461	6	light responsiveness
HbAchr11M0004680	HbCYP711A1	Box 4	714	6	light responsiveness
HbAchr11M0004680	HbCYP711A1	Box 4	925	6	light responsiveness
HbAchr11M0004680	HbCYP711A1	Box 4	1435	6	light responsiveness
HbAchr11M0004680	HbCYP711A1	Box 4	1485	6	light responsiveness
HbAchr11M0004680	HbCYP711A1	Box 4	1516	6	light responsiveness
HbAchr11M0004680	HbCYP711A1	G-box	841	6	light responsiveness
HbAchr11M0004680	HbCYP711A1	G-box	1641	6	light responsiveness
HbAchr11M0004680	HbCYP711A1	GATA-motif	1193	10	light responsiveness
HbAchr11M0004680	HbCYP711A1	GATA-motif	1913	9	light responsiveness
HbAchr11M0004680	HbCYP711A1	GT1-motif	1811	6	light responsiveness
HbAchr11M0004736	HbCYP714A7	GA-motif	1732	8	light responsiveness
HbAchr11M0004736	HbCYP714A7	Box 4	138	6	light responsiveness
HbAchr11M0004736	HbCYP714A7	Box 4	256	6	light responsiveness
HbAchr11M0004736	HbCYP714A7	Box 4	435	6	light responsiveness
HbAchr11M0004736	HbCYP714A7	Box 4	579	6	light responsiveness
HbAchr11M0004736	HbCYP714A7	Box 4	1717	6	light responsiveness
HbAchr11M0004736	HbCYP714A7	GT1-motif	1194	6	light responsiveness
HbAchr11M0004736	HbCYP714A7	I-box	1143	10	light responsiveness
HbAchr11M0004736	HbCYP714A7	TCT-motif	1594	6	light responsiveness
HbAchr11M0004997	HbCYP704A3	chs-CMA1a	1732	8	light responsiveness
HbAchr11M0004997	HbCYP704A3	GATA-motif	73	9	light responsiveness
HbAchr11M0004997	HbCYP704A3	GATA-motif	1860	9	light responsiveness
HbAchr11M0004997	HbCYP704A3	TCT-motif	1120	6	light responsiveness
HbAchr11M0004997	HbCYP704A3	TCT-motif	1389	6	light responsiveness
HbAchr11M0004997	HbCYP704A3	ATCT-motif	191	9	light responsiveness
HbAchr11M0004997	HbCYP704A3	Box 4	241	6	light responsiveness
HbAchr11M0004997	HbCYP704A3	Box 4	348	6	light responsiveness
HbAchr11M0004997	HbCYP704A3	Box 4	407	6	light responsiveness
HbAchr11M0004997	HbCYP704A3	Box 4	1639	6	light responsiveness
HbAchr11M0004997	HbCYP704A3	Box 4	1683	6	light responsiveness
HbAchr11M0005560	HbCYP77B1	GA-motif	986	8	light responsiveness
HbAchr11M0005560	HbCYP77B1	MRE	809	7	light responsiveness
HbAchr11M0005560	HbCYP77B1	MRE	882	7	light responsiveness
HbAchr11M0005560	HbCYP77B1	Box 4	22	6	light responsiveness
HbAchr11M0005560	HbCYP77B1	Box 4	36	6	light responsiveness
HbAchr11M0005560	HbCYP77B1	Box 4	276	6	light responsiveness
HbAchr11M0005560	HbCYP77B1	Box 4	402	6	light responsiveness
HbAchr11M0005560	HbCYP77B1	Box 4	581	6	light responsiveness
HbAchr11M0005560	HbCYP77B1	Box 4	601	6	light responsiveness
HbAchr11M0005560	HbCYP77B1	Box 4	787	6	light responsiveness
HbAchr11M0005560	HbCYP77B1	Box 4	907	6	light responsiveness
HbAchr11M0005560	HbCYP77B1	Box 4	1026	6	light responsiveness
HbAchr11M0005560	HbCYP77B1	Box 4	1175	6	light responsiveness
HbAchr11M0005560	HbCYP77B1	Box 4	1490	6	light responsiveness
HbAchr11M0005560	HbCYP77B1	Box 4	1737	6	light responsiveness
HbAchr11M0005560	HbCYP77B1	Box 4	1755	6	light responsiveness
HbAchr11M0005560	HbCYP77B1	AT1-motif	523	13	light responsiveness
HbAchr11M0005560	HbCYP77B1	GT1-motif	807	6	light responsiveness
HbAchr11M0005560	HbCYP77B1	GT1-motif	879	7	light responsiveness
HbAchr11M0005560	HbCYP77B1	GT1-motif	880	6	light responsiveness
HbAchr11M0005560	HbCYP77B1	chs-CMA1a	188	8	light responsiveness
HbAchr11M0005560	HbCYP77B1	I-box	1937	9	light responsiveness
HbAchr11M0005560	HbCYP77B1	ATCT-motif	644	9	light responsiveness
HbAchr11M0005560	HbCYP77B1	ATCT-motif	1762	9	light responsiveness
HbAchr11M0005561	HbCYP77B2	Box 4	853	6	light responsiveness
HbAchr11M0005561	HbCYP77B2	Box 4	1152	6	light responsiveness
HbAchr11M0005561	HbCYP77B2	Box 4	1419	6	light responsiveness
HbAchr11M0005561	HbCYP77B2	Box 4	1461	6	light responsiveness
HbAchr11M0005561	HbCYP77B2	Box 4	1526	6	light responsiveness
HbAchr11M0005561	HbCYP77B2	Box 4	1535	6	light responsiveness
HbAchr11M0005561	HbCYP77B2	Box 4	1618	6	light responsiveness
HbAchr11M0005561	HbCYP77B2	Box 4	1622	6	light responsiveness
HbAchr11M0005561	HbCYP77B2	Box 4	1878	6	light responsiveness
HbAchr11M0005561	HbCYP77B2	Sp1	261	6	light responsiveness
HbAchr11M0005561	HbCYP77B2	GA-motif	1473	8	light responsiveness
HbAchr11M0005561	HbCYP77B2	G-Box	475	6	light responsiveness
HbAchr11M0005561	HbCYP77B2	TCT-motif	1599	6	light responsiveness
HbAchr11M0005561	HbCYP77B2	TCT-motif	1705	6	light responsiveness
HbAchr11M0005561	HbCYP77B2	I-box	497	10	light responsiveness
HbAchr11M0005561	HbCYP77B2	I-box	1279	10	light responsiveness
HbAchr11M0005561	HbCYP77B2	chs-CMA1a	199	8	light responsiveness
HbAchr11M0005561	HbCYP77B2	GT1-motif	933	7	light responsiveness
HbAchr11M0005561	HbCYP77B2	GT1-motif	934	6	light responsiveness
HbAchr11M0005561	HbCYP77B2	GT1-motif	1885	6	light responsiveness
HbAchr12M0005979	HbCYP722A2	GT1-motif	80	6	light responsiveness
HbAchr12M0005979	HbCYP722A2	GT1-motif	1873	7	light responsiveness
HbAchr12M0005979	HbCYP722A2	GT1-motif	1991	7	light responsiveness
HbAchr12M0005979	HbCYP722A2	GT1-motif	1992	6	light responsiveness
HbAchr12M0005979	HbCYP722A2	TCT-motif	935	6	light responsiveness
HbAchr12M0005979	HbCYP722A2	G-Box	150	6	light responsiveness
HbAchr12M0005979	HbCYP722A2	G-Box	627	6	light responsiveness
HbAchr12M0005979	HbCYP722A2	G-Box	1397	6	light responsiveness
HbAchr12M0005979	HbCYP722A2	G-Box	1892	6	light responsiveness
HbAchr12M0005979	HbCYP722A2	MRE	1870	7	light responsiveness
HbAchr12M0005979	HbCYP722A2	G-box	222	6	light responsiveness
HbAchr12M0005979	HbCYP722A2	G-box	363	6	light responsiveness
HbAchr12M0005979	HbCYP722A2	G-box	1397	6	light responsiveness
HbAchr12M0005979	HbCYP722A2	G-box	1891	8	light responsiveness
HbAchr12M0005979	HbCYP722A2	G-box	1892	6	light responsiveness
HbAchr12M0005979	HbCYP722A2	Box 4	967	6	light responsiveness
HbAchr12M0005979	HbCYP722A2	Box 4	1341	6	light responsiveness
HbAchr12M0005979	HbCYP722A2	Box 4	1447	6	light responsiveness
HbAchr12M0005979	HbCYP722A2	Box 4	1465	6	light responsiveness
HbAchr12M0005979	HbCYP722A2	Box 4	1627	6	light responsiveness
HbAchr12M0005979	HbCYP722A2	Box 4	1808	6	light responsiveness
HbAchr12M0005979	HbCYP722A2	Box 4	1954	6	light responsiveness
HbAchr12M0006055	HbCYP721A5	GT1-motif	451	7	light responsiveness
HbAchr12M0006055	HbCYP721A5	GT1-motif	452	6	light responsiveness
HbAchr12M0006055	HbCYP721A5	chs-CMA1a	262	8	light responsiveness
HbAchr12M0006055	HbCYP721A5	G-Box	196	6	light responsiveness
HbAchr12M0006055	HbCYP721A5	G-box	196	6	light responsiveness
HbAchr12M0006055	HbCYP721A5	G-box	1313	6	light responsiveness
HbAchr12M0006055	HbCYP721A5	Gap-box	642	9.5	light responsiveness
HbAchr12M0006055	HbCYP721A5	Box 4	172	6	light responsiveness
HbAchr12M0006055	HbCYP721A5	Box 4	283	6	light responsiveness
HbAchr12M0006055	HbCYP721A5	Box 4	347	6	light responsiveness
HbAchr12M0006055	HbCYP721A5	Box 4	351	6	light responsiveness
HbAchr12M0006055	HbCYP721A5	Box 4	636	6	light responsiveness
HbAchr12M0006055	HbCYP721A5	Box 4	973	6	light responsiveness
HbAchr12M0006055	HbCYP721A5	Box 4	1380	6	light responsiveness
HbAchr12M0006055	HbCYP721A5	Box 4	1501	6	light responsiveness
HbAchr12M0006097	HbCYP82C11	AT1-motif	173	13	light responsiveness
HbAchr12M0006097	HbCYP82C11	AT1-motif	949	13	light responsiveness
HbAchr12M0006097	HbCYP82C11	GA-motif	793	8	light responsiveness
HbAchr12M0006097	HbCYP82C11	AE-box	975	8	light responsiveness
HbAchr12M0006097	HbCYP82C11	TCT-motif	534	6	light responsiveness
HbAchr12M0006097	HbCYP82C11	Box 4	254	6	light responsiveness
HbAchr12M0006097	HbCYP82C11	Box 4	336	6	light responsiveness
HbAchr12M0006097	HbCYP82C11	Box 4	503	6	light responsiveness
HbAchr12M0006097	HbCYP82C11	Box 4	1342	6	light responsiveness
HbAchr12M0006097	HbCYP82C11	Box 4	1361	6	light responsiveness
HbAchr12M0006097	HbCYP82C11	Box 4	1623	6	light responsiveness
HbAchr12M0006097	HbCYP82C11	3-AF1 binding site	311	10	light responsiveness
HbAchr12M0006100	HbCYP82C12	Box 4	253	6	light responsiveness
HbAchr12M0006100	HbCYP82C12	Box 4	536	6	light responsiveness
HbAchr12M0006100	HbCYP82C12	Box 4	567	6	light responsiveness
HbAchr12M0006100	HbCYP82C12	Box 4	631	6	light responsiveness
HbAchr12M0006100	HbCYP82C12	Box 4	822	6	light responsiveness
HbAchr12M0006100	HbCYP82C12	Box 4	925	6	light responsiveness
HbAchr12M0006100	HbCYP82C12	Box 4	1197	6	light responsiveness
HbAchr12M0006100	HbCYP82C12	G-box	34	6	light responsiveness
HbAchr12M0006100	HbCYP82C12	G-box	744	6	light responsiveness
HbAchr12M0006100	HbCYP82C12	G-box	1647	6	light responsiveness
HbAchr12M0006100	HbCYP82C12	G-Box	74	6	light responsiveness
HbAchr12M0006100	HbCYP82C12	G-Box	744	6	light responsiveness
HbAchr12M0006100	HbCYP82C12	G-Box	1223	6	light responsiveness
HbAchr12M0006100	HbCYP82C12	GATA-motif	406	10	light responsiveness
HbAchr12M0006100	HbCYP82C12	ATCT-motif	1337	9	light responsiveness
HbAchr12M0006100	HbCYP82C12	GT1-motif	201	6	light responsiveness
HbAchr12M0006100	HbCYP82C12	GT1-motif	291	6	light responsiveness
HbAchr12M0006100	HbCYP82C12	GT1-motif	998	6	light responsiveness
HbAchr12M0006110	HbCYP701A2	GT1-motif	1754	7	light responsiveness
HbAchr12M0006110	HbCYP701A2	I-box	1759	10	light responsiveness
HbAchr12M0006110	HbCYP701A2	ATCT-motif	1824	9	light responsiveness
HbAchr12M0006110	HbCYP701A2	ATCT-motif	1829	9	light responsiveness
HbAchr12M0006110	HbCYP701A2	GATA-motif	813	7	light responsiveness
HbAchr12M0006110	HbCYP701A2	TCT-motif	1628	6	light responsiveness
HbAchr12M0006110	HbCYP701A2	TCT-motif	1735	6	light responsiveness
HbAchr12M0006110	HbCYP701A2	GA-motif	1109	8	light responsiveness
HbAchr12M0006110	HbCYP701A2	Box 4	1087	6	light responsiveness
HbAchr12M0006110	HbCYP701A2	Box 4	1103	6	light responsiveness
HbAchr12M0006110	HbCYP701A2	Box 4	1126	6	light responsiveness
HbAchr12M0006110	HbCYP701A2	Box 4	1133	6	light responsiveness
HbAchr12M0006110	HbCYP701A2	Box 4	1161	6	light responsiveness
HbAchr12M0006110	HbCYP701A2	Box 4	1270	6	light responsiveness
HbAchr12M0006185	HbCYP707A6	Sp1	487	6	light responsiveness
HbAchr12M0006185	HbCYP707A6	G-box	92	8	light responsiveness
HbAchr12M0006185	HbCYP707A6	Box 4	510	6	light responsiveness
HbAchr12M0006185	HbCYP707A6	Box 4	782	6	light responsiveness
HbAchr12M0006185	HbCYP707A6	Box 4	1516	6	light responsiveness
HbAchr12M0006185	HbCYP707A6	Box 4	1809	6	light responsiveness
HbAchr12M0006185	HbCYP707A6	I-box	415	10	light responsiveness
HbAchr12M0006185	HbCYP707A6	TCCC-motif	1869	7	light responsiveness
HbAchr12M0006185	HbCYP707A6	AT1-motif	305	14	light responsiveness
HbAchr12M0006185	HbCYP707A6	AT1-motif	935	13	light responsiveness
HbAchr12M0006185	HbCYP707A6	GT1-motif	1502	6	light responsiveness
HbAchr12M0006185	HbCYP707A6	chs-CMA1a	844	8	light responsiveness
HbAchr12M0006185	HbCYP707A6	chs-CMA1a	1472	8	light responsiveness
HbAchr12M0006185	HbCYP707A6	G-Box	80	6	light responsiveness
HbAchr12M0006185	HbCYP707A6	G-Box	92	6	light responsiveness
HbAchr12M0006185	HbCYP707A6	GATA-motif	176	7	light responsiveness
HbAchr12M0006185	HbCYP707A6	TCT-motif	213	6	light responsiveness
HbAchr12M0006185	HbCYP707A6	TCT-motif	1210	6	light responsiveness
HbAchr12M0006242	HbCYP81K5	Box 4	558	6	light responsiveness
HbAchr12M0006242	HbCYP81K5	TCT-motif	1778	6	light responsiveness
HbAchr12M0006242	HbCYP81K5	I-box	15	9	light responsiveness
HbAchr12M0006242	HbCYP81K5	MRE	108	7	light responsiveness
HbAchr12M0006242	HbCYP81K5	MRE	502	7	light responsiveness
HbAchr12M0006242	HbCYP81K5	GT1-motif	425	6	light responsiveness
HbAchr12M0006243	HbCYP81K6	ATCT-motif	319	9	light responsiveness
HbAchr12M0006243	HbCYP81K6	GATA-motif	1807	7	light responsiveness
HbAchr12M0006243	HbCYP81K6	TCT-motif	1628	6	light responsiveness
HbAchr12M0006243	HbCYP81K6	AT1-motif	1585	13	light responsiveness
HbAchr12M0006243	HbCYP81K6	Box 4	1597	6	light responsiveness
HbAchr12M0006243	HbCYP81K6	Box 4	1696	6	light responsiveness
HbAchr12M0006243	HbCYP81K6	Box 4	1794	6	light responsiveness
HbAchr12M0006244	HbCYP81K7	G-box	8	6	light responsiveness
HbAchr12M0006244	HbCYP81K7	G-box	359	6	light responsiveness
HbAchr12M0006244	HbCYP81K7	Box 4	519	6	light responsiveness
HbAchr12M0006244	HbCYP81K7	Box 4	597	6	light responsiveness
HbAchr12M0006244	HbCYP81K7	Box 4	927	6	light responsiveness
HbAchr12M0006244	HbCYP81K7	Box 4	931	6	light responsiveness
HbAchr12M0006244	HbCYP81K7	Box 4	1273	6	light responsiveness
HbAchr12M0006244	HbCYP81K7	Box 4	1284	6	light responsiveness
HbAchr12M0006244	HbCYP81K7	Box 4	1446	6	light responsiveness
HbAchr12M0006244	HbCYP81K7	Box 4	1714	6	light responsiveness
HbAchr12M0006244	HbCYP81K7	Box 4	1727	6	light responsiveness
HbAchr12M0006244	HbCYP81K7	Box 4	1840	6	light responsiveness
HbAchr12M0006244	HbCYP81K7	AE-box	48	8	light responsiveness
HbAchr12M0006244	HbCYP81K7	G-Box	359	6	light responsiveness
HbAchr12M0006244	HbCYP81K7	3-AF1 binding site	163	10	light responsiveness
HbAchr12M0006244	HbCYP81K7	3-AF1 binding site	801	10	light responsiveness
HbAchr12M0006244	HbCYP81K7	TCT-motif	324	6	light responsiveness
HbAchr12M0006244	HbCYP81K7	TCT-motif	373	6	light responsiveness
HbAchr12M0006250	HbCYP81K8	G-Box	285	6	light responsiveness
HbAchr12M0006250	HbCYP81K8	G-Box	1048	6	light responsiveness
HbAchr12M0006250	HbCYP81K8	ATCT-motif	1801	9	light responsiveness
HbAchr12M0006250	HbCYP81K8	TCT-motif	1053	6	light responsiveness
HbAchr12M0006250	HbCYP81K8	TCCC-motif	1213	7	light responsiveness
HbAchr12M0006250	HbCYP81K8	Box 4	857	6	light responsiveness
HbAchr12M0006250	HbCYP81K8	Box 4	1625	6	light responsiveness
HbAchr12M0006250	HbCYP81K8	ATC-motif	683	8	light responsiveness
HbAchr12M0006250	HbCYP81K8	G-box	1046	8	light responsiveness
HbAchr12M0006250	HbCYP81K8	G-box	1543	6	light responsiveness
HbAchr12M0006250	HbCYP81K8	MRE	138	7	light responsiveness
HbAchr12M0006250	HbCYP81K8	MRE	914	7	light responsiveness
HbAchr12M0006251	HbCYP81K9	GATA-motif	672	9	light responsiveness
HbAchr12M0006251	HbCYP81K9	GATA-motif	755	7	light responsiveness
HbAchr12M0006251	HbCYP81K9	AT1-motif	1714	13	light responsiveness
HbAchr12M0006251	HbCYP81K9	GT1-motif	117	6	light responsiveness
HbAchr12M0006251	HbCYP81K9	AE-box	458	8	light responsiveness
HbAchr12M0006251	HbCYP81K9	AE-box	568	8	light responsiveness
HbAchr12M0006251	HbCYP81K9	Box 4	703	6	light responsiveness
HbAchr12M0006251	HbCYP81K9	Box 4	1305	6	light responsiveness
HbAchr12M0006251	HbCYP81K9	Box 4	1411	6	light responsiveness
HbAchr12M0006251	HbCYP81K9	Box 4	1445	6	light responsiveness
HbAchr12M0006251	HbCYP81K9	Box 4	1545	6	light responsiveness
HbAchr12M0006251	HbCYP81K9	Box 4	1711	6	light responsiveness
HbAchr12M0006251	HbCYP81K9	Box 4	1791	6	light responsiveness
HbAchr12M0006251	HbCYP81K9	LAMP-element	1215	8	light responsiveness
HbAchr12M0006859	HbCYP722A3	GT1-motif	807	6	light responsiveness
HbAchr12M0006859	HbCYP722A3	TCT-motif	477	6	light responsiveness
HbAchr12M0006859	HbCYP722A3	TCT-motif	1964	6	light responsiveness
HbAchr12M0006859	HbCYP722A3	Box 4	57	6	light responsiveness
HbAchr12M0006859	HbCYP722A3	Box 4	217	6	light responsiveness
HbAchr12M0006859	HbCYP722A3	Box 4	258	6	light responsiveness
HbAchr12M0006859	HbCYP722A3	Box 4	262	6	light responsiveness
HbAchr12M0006859	HbCYP722A3	Box 4	402	6	light responsiveness
HbAchr12M0006859	HbCYP722A3	Box 4	610	6	light responsiveness
HbAchr12M0006859	HbCYP722A3	Box 4	679	6	light responsiveness
HbAchr12M0006859	HbCYP722A3	Box 4	1554	6	light responsiveness
HbAchr12M0006859	HbCYP722A3	Box 4	1679	6	light responsiveness
HbAchr12M0006859	HbCYP722A3	Box 4	1790	6	light responsiveness
HbAchr12M0006859	HbCYP722A3	Box 4	1915	6	light responsiveness
HbAchr12M0006961	HbCYP716A6	Box 4	457	6	light responsiveness
HbAchr12M0006961	HbCYP716A6	Box 4	515	6	light responsiveness
HbAchr12M0006961	HbCYP716A6	Box 4	564	6	light responsiveness
HbAchr12M0006961	HbCYP716A6	Box 4	645	6	light responsiveness
HbAchr12M0006961	HbCYP716A6	Box 4	670	6	light responsiveness
HbAchr12M0006961	HbCYP716A6	Box 4	1034	6	light responsiveness
HbAchr12M0006961	HbCYP716A6	Box 4	1072	6	light responsiveness
HbAchr12M0006961	HbCYP716A6	chs-CMA1a	22	8	light responsiveness
HbAchr12M0006961	HbCYP716A6	chs-CMA1a	405	8	light responsiveness
HbAchr12M0006961	HbCYP716A6	GT1-motif	117	6	light responsiveness
HbAchr12M0006961	HbCYP716A6	AT1-motif	138	14	light responsiveness
HbAchr12M0006961	HbCYP716A6	I-box	1534	9	light responsiveness
HbAchr12M0006961	HbCYP716A6	TCT-motif	243	6	light responsiveness
HbAchr12M0006963	HbCYP716A7	chs-CMA1a	1036	8	light responsiveness
HbAchr12M0006963	HbCYP716A7	TCT-motif	1601	6	light responsiveness
HbAchr12M0006963	HbCYP716A7	LAMP-element	421	8	light responsiveness
HbAchr12M0006963	HbCYP716A7	LAMP-element	696	8	light responsiveness
HbAchr12M0006963	HbCYP716A7	chs-CMA2a	143	8	light responsiveness
HbAchr12M0007154	HbCYP76G11	GT1-motif	1222	6	light responsiveness
HbAchr12M0007154	HbCYP76G11	TCT-motif	744	6	light responsiveness
HbAchr12M0007154	HbCYP76G11	TCT-motif	1064	6	light responsiveness
HbAchr12M0007154	HbCYP76G11	GATA-motif	1856	9	light responsiveness
HbAchr12M0007154	HbCYP76G11	Box 4	354	6	light responsiveness
HbAchr12M0007154	HbCYP76G11	Box 4	480	6	light responsiveness
HbAchr12M0007154	HbCYP76G11	Box 4	484	6	light responsiveness
HbAchr12M0007154	HbCYP76G11	Box 4	995	6	light responsiveness
HbAchr12M0007154	HbCYP76G11	Box 4	1027	6	light responsiveness
HbAchr12M0007154	HbCYP76G11	Box 4	1781	6	light responsiveness
HbAchr12M0007154	HbCYP76G11	G-Box	1789	6	light responsiveness
HbAchr12M0007208	HbCYP716A8	chs-CMA1a	1435	8	light responsiveness
HbAchr12M0007208	HbCYP716A8	AT1-motif	1790	13	light responsiveness
HbAchr12M0007208	HbCYP716A8	GT1-motif	1737	6	light responsiveness
HbAchr12M0007208	HbCYP716A8	G-box	1899	6	light responsiveness
HbAchr12M0007208	HbCYP716A8	Box 4	344	6	light responsiveness
HbAchr12M0007208	HbCYP716A8	Box 4	354	6	light responsiveness
HbAchr12M0007208	HbCYP716A8	Box 4	448	6	light responsiveness
HbAchr12M0007208	HbCYP716A8	Box 4	578	6	light responsiveness
HbAchr12M0007208	HbCYP716A8	Box 4	1686	6	light responsiveness
HbAchr12M0007278	HbCYP714A8	ATC-motif	346	8	light responsiveness
HbAchr12M0007278	HbCYP714A8	Box II	1488	9	light responsiveness
HbAchr12M0007278	HbCYP714A8	Box 4	218	6	light responsiveness
HbAchr12M0007278	HbCYP714A8	Box 4	281	6	light responsiveness
HbAchr12M0007278	HbCYP714A8	Box 4	519	6	light responsiveness
HbAchr12M0007278	HbCYP714A8	Box 4	540	6	light responsiveness
HbAchr12M0007278	HbCYP714A8	Box 4	825	6	light responsiveness
HbAchr12M0007278	HbCYP714A8	Box 4	850	6	light responsiveness
HbAchr12M0007278	HbCYP714A8	Box 4	914	6	light responsiveness
HbAchr12M0007278	HbCYP714A8	Box 4	1842	6	light responsiveness
HbAchr12M0007278	HbCYP714A8	GA-motif	1642	8	light responsiveness
HbAchr12M0007278	HbCYP714A8	G-box	1763	6	light responsiveness
HbAchr12M0007278	HbCYP714A8	GATA-motif	464	7	light responsiveness
HbAchr12M0007278	HbCYP714A8	GATA-motif	708	7	light responsiveness
HbAchr12M0007278	HbCYP714A8	TCT-motif	93	6	light responsiveness
HbAchr12M0007278	HbCYP714A8	TCT-motif	1624	6	light responsiveness
HbAchr12M0007278	HbCYP714A8	AT1-motif	792	13	light responsiveness
HbAchr12M0007278	HbCYP714A8	AT1-motif	927	13	light responsiveness
HbAchr12M0007278	HbCYP714A8	I-box	40	9	light responsiveness
HbAchr12M0007310	HbCYP73A1	Box 4	588	6	light responsiveness
HbAchr12M0007310	HbCYP73A1	Box 4	1058	6	light responsiveness
HbAchr12M0007310	HbCYP73A1	Box 4	1068	6	light responsiveness
HbAchr12M0007310	HbCYP73A1	Box 4	1131	6	light responsiveness
HbAchr12M0007310	HbCYP73A1	Box 4	1176	6	light responsiveness
HbAchr12M0007310	HbCYP73A1	Box 4	1234	6	light responsiveness
HbAchr12M0007310	HbCYP73A1	Box II	572	9	light responsiveness
HbAchr12M0007310	HbCYP73A1	G-box	572	9	light responsiveness
HbAchr12M0007310	HbCYP73A1	G-box	574	6	light responsiveness
HbAchr12M0007310	HbCYP73A1	G-box	1740	6	light responsiveness
HbAchr12M0007310	HbCYP73A1	Sp1	236	6	light responsiveness
HbAchr12M0007310	HbCYP73A1	G-Box	574	6	light responsiveness
HbAchr12M0007310	HbCYP73A1	ATCT-motif	1124	9	light responsiveness
HbAchr12M0007310	HbCYP73A1	TCT-motif	1681	6	light responsiveness
HbAchr12M0007310	HbCYP73A1	I-box	1715	9	light responsiveness
HbAchr12M0007310	HbCYP73A1	AE-box	1438	8	light responsiveness
HbAchr13M0007507	HbCYP96A1	GATT-motif	421	11	light responsiveness
HbAchr13M0007507	HbCYP96A1	AT1-motif	746	13	light responsiveness
HbAchr13M0007507	HbCYP96A1	AT1-motif	1060	13	light responsiveness
HbAchr13M0007507	HbCYP96A1	AT1-motif	1851	13	light responsiveness
HbAchr13M0007507	HbCYP96A1	Box 4	596	6	light responsiveness
HbAchr13M0007507	HbCYP96A1	Box 4	1026	6	light responsiveness
HbAchr13M0007507	HbCYP96A1	Box 4	1075	6	light responsiveness
HbAchr13M0007507	HbCYP96A1	Box 4	1718	6	light responsiveness
HbAchr13M0007507	HbCYP96A1	chs-CMA2a	1895	8	light responsiveness
HbAchr13M0007507	HbCYP96A1	G-box	1449	6	light responsiveness
HbAchr13M0007508	HbCYP96A2	GATT-motif	421	11	light responsiveness
HbAchr13M0007508	HbCYP96A2	AT1-motif	746	13	light responsiveness
HbAchr13M0007508	HbCYP96A2	AT1-motif	1060	13	light responsiveness
HbAchr13M0007508	HbCYP96A2	AT1-motif	1851	13	light responsiveness
HbAchr13M0007508	HbCYP96A2	Box 4	596	6	light responsiveness
HbAchr13M0007508	HbCYP96A2	Box 4	1026	6	light responsiveness
HbAchr13M0007508	HbCYP96A2	Box 4	1075	6	light responsiveness
HbAchr13M0007508	HbCYP96A2	Box 4	1718	6	light responsiveness
HbAchr13M0007508	HbCYP96A2	G-box	1449	6	light responsiveness
HbAchr13M0007508	HbCYP96A2	chs-CMA2a	1895	8	light responsiveness
HbAchr13M0008059	HbCYP734A1	Box 4	121	6	light responsiveness
HbAchr13M0008059	HbCYP734A1	Box 4	725	6	light responsiveness
HbAchr13M0008059	HbCYP734A1	Box 4	839	6	light responsiveness
HbAchr13M0008059	HbCYP734A1	Box 4	864	6	light responsiveness
HbAchr13M0008059	HbCYP734A1	MRE	1005	7	light responsiveness
HbAchr13M0008059	HbCYP734A1	ATCT-motif	256	9	light responsiveness
HbAchr13M0008059	HbCYP734A1	GATA-motif	581	10	light responsiveness
HbAchr13M0008059	HbCYP734A1	GATA-motif	637	10	light responsiveness
HbAchr13M0008059	HbCYP734A1	GATA-motif	1824	9	light responsiveness
HbAchr13M0008059	HbCYP734A1	TCT-motif	1833	6	light responsiveness
HbAchr13M0008059	HbCYP734A1	GT1-motif	97	7	light responsiveness
HbAchr13M0008059	HbCYP734A1	GT1-motif	98	6	light responsiveness
HbAchr13M0008059	HbCYP734A1	GT1-motif	1362	6	light responsiveness
HbAchr13M0008079	HbCYP716A9	AE-box	146	8	light responsiveness
HbAchr13M0008079	HbCYP716A9	TCCC-motif	1110	7	light responsiveness
HbAchr13M0008079	HbCYP716A9	AT1-motif	792	13	light responsiveness
HbAchr13M0008079	HbCYP716A9	AT1-motif	822	13	light responsiveness
HbAchr13M0008079	HbCYP716A9	AT1-motif	916	13	light responsiveness
HbAchr13M0008079	HbCYP716A9	GATA-motif	1107	7	light responsiveness
HbAchr13M0008079	HbCYP716A9	TCT-motif	980	6	light responsiveness
HbAchr13M0008079	HbCYP716A9	TCT-motif	1309	6	light responsiveness
HbAchr13M0008079	HbCYP716A9	Box 4	410	6	light responsiveness
HbAchr13M0008347	HbCYP87A7	Box 4	225	6	light responsiveness
HbAchr13M0008347	HbCYP87A7	Box 4	362	6	light responsiveness
HbAchr13M0008347	HbCYP87A7	Box 4	510	6	light responsiveness
HbAchr13M0008347	HbCYP87A7	Box 4	566	6	light responsiveness
HbAchr13M0008347	HbCYP87A7	Box 4	917	6	light responsiveness
HbAchr13M0008347	HbCYP87A7	Box 4	965	6	light responsiveness
HbAchr13M0008347	HbCYP87A7	Box 4	1214	6	light responsiveness
HbAchr13M0008347	HbCYP87A7	Box 4	1566	6	light responsiveness
HbAchr13M0008347	HbCYP87A7	G-box	850	6	light responsiveness
HbAchr13M0008347	HbCYP87A7	ATCT-motif	274	9	light responsiveness
HbAchr13M0008347	HbCYP87A7	TCT-motif	1284	6	light responsiveness
HbAchr13M0008347	HbCYP87A7	TCT-motif	1647	6	light responsiveness
HbAchr13M0008347	HbCYP87A7	GATA-motif	244	10	light responsiveness
HbAchr13M0008347	HbCYP87A7	chs-CMA1a	1013	8	light responsiveness
HbAchr13M0008347	HbCYP87A7	GT1-motif	718	7	light responsiveness
HbAchr13M0008347	HbCYP87A7	GT1-motif	719	6	light responsiveness
HbAchr13M0008398	HbCYP78A5	AE-box	1563	8	light responsiveness
HbAchr13M0008398	HbCYP78A5	GT1-motif	1666	6	light responsiveness
HbAchr13M0008398	HbCYP78A5	AT1-motif	24	13	light responsiveness
HbAchr13M0008398	HbCYP78A5	AT1-motif	1405	13	light responsiveness
HbAchr13M0008398	HbCYP78A5	AT1-motif	1432	13	light responsiveness
HbAchr13M0008398	HbCYP78A5	G-Box	1555	6	light responsiveness
HbAchr13M0008398	HbCYP78A5	G-box	1553	10	light responsiveness
HbAchr13M0008398	HbCYP78A5	Box 4	125	6	light responsiveness
HbAchr13M0008398	HbCYP78A5	Box 4	201	6	light responsiveness
HbAchr13M0008398	HbCYP78A5	Box 4	395	6	light responsiveness
HbAchr13M0008398	HbCYP78A5	Box 4	642	6	light responsiveness
HbAchr13M0008398	HbCYP78A5	Box 4	663	6	light responsiveness
HbAchr13M0008398	HbCYP78A5	Box 4	802	6	light responsiveness
HbAchr13M0008398	HbCYP78A5	Box 4	969	6	light responsiveness
HbAchr13M0008398	HbCYP78A5	Box 4	1037	6	light responsiveness
HbAchr13M0008398	HbCYP78A5	Box 4	1080	6	light responsiveness
HbAchr13M0008398	HbCYP78A5	Box 4	1084	6	light responsiveness
HbAchr13M0008398	HbCYP78A5	Box 4	1341	6	light responsiveness
HbAchr13M0008398	HbCYP78A5	Box 4	1392	6	light responsiveness
HbAchr13M0008398	HbCYP78A5	Box 4	1451	6	light responsiveness
HbAchr13M0008398	HbCYP78A5	Box 4	1679	6	light responsiveness
HbAchr13M0008398	HbCYP78A5	Box II	829	9	light responsiveness
HbAchr13M0008429	HbCYP75B2	GATA-motif	826	10	light responsiveness
HbAchr13M0008429	HbCYP75B2	GATA-motif	984	9	light responsiveness
HbAchr13M0008429	HbCYP75B2	GATA-motif	1054	7	light responsiveness
HbAchr13M0008429	HbCYP75B2	TCT-motif	824	6	light responsiveness
HbAchr13M0008429	HbCYP75B2	G-Box	433	10	light responsiveness
HbAchr13M0008429	HbCYP75B2	G-Box	1897	6	light responsiveness
HbAchr13M0008429	HbCYP75B2	chs-CMA1a	1736	8	light responsiveness
HbAchr13M0008429	HbCYP75B2	I-box	986	8	light responsiveness
HbAchr13M0008429	HbCYP75B2	ATC-motif	1520	8	light responsiveness
HbAchr13M0008429	HbCYP75B2	Box 4	425	6	light responsiveness
HbAchr13M0008429	HbCYP75B2	Box 4	910	6	light responsiveness
HbAchr13M0008429	HbCYP75B2	Box 4	1216	6	light responsiveness
HbAchr13M0008429	HbCYP75B2	Box 4	1679	6	light responsiveness
HbAchr13M0008429	HbCYP75B2	Box 4	1711	6	light responsiveness
HbAchr13M0008514	HbCYP98A2	TCCC-motif	78	7	light responsiveness
HbAchr13M0008514	HbCYP98A2	G-Box	404	6	light responsiveness
HbAchr13M0008514	HbCYP98A2	GATA-motif	262	9	light responsiveness
HbAchr13M0008514	HbCYP98A2	GATA-motif	605	10	light responsiveness
HbAchr13M0008514	HbCYP98A2	ATCT-motif	1410	9	light responsiveness
HbAchr13M0008514	HbCYP98A2	Sp1	109	6	light responsiveness
HbAchr13M0008514	HbCYP98A2	G-box	402	9	light responsiveness
HbAchr13M0008514	HbCYP98A2	G-box	404	6	light responsiveness
HbAchr13M0008514	HbCYP98A2	Box II	402	9	light responsiveness
HbAchr13M0008514	HbCYP98A2	Box II	849	9	light responsiveness
HbAchr13M0008514	HbCYP98A2	Box 4	418	6	light responsiveness
HbAchr13M0008514	HbCYP98A2	Box 4	684	6	light responsiveness
HbAchr13M0008514	HbCYP98A2	Box 4	1454	6	light responsiveness
HbAchr13M0008514	HbCYP98A2	Box 4	1801	6	light responsiveness
HbAchr13M0008514	HbCYP98A2	Box 4	1816	6	light responsiveness
HbAchr13M0008514	HbCYP98A2	Box 4	1853	6	light responsiveness
HbAchr13M0008553	HbCYP88A4	TCCC-motif	1300	7	light responsiveness
HbAchr13M0008553	HbCYP88A4	TCT-motif	666	6	light responsiveness
HbAchr13M0008553	HbCYP88A4	GATA-motif	659	10	light responsiveness
HbAchr13M0008553	HbCYP88A4	LAMP-element	329	8	light responsiveness
HbAchr13M0008553	HbCYP88A4	G-box	500	6	light responsiveness
HbAchr13M0008553	HbCYP88A4	ATC-motif	1473	8	light responsiveness
HbAchr13M0008553	HbCYP88A4	Box 4	219	6	light responsiveness
HbAchr13M0008553	HbCYP88A4	Box 4	277	6	light responsiveness
HbAchr13M0008553	HbCYP88A4	Box 4	552	6	light responsiveness
HbAchr13M0008553	HbCYP88A4	Box 4	797	6	light responsiveness
HbAchr13M0008553	HbCYP88A4	Box 4	879	6	light responsiveness
HbAchr13M0008553	HbCYP88A4	Box 4	1319	6	light responsiveness
HbAchr13M0008553	HbCYP88A4	Box 4	1417	6	light responsiveness
HbAchr13M0008553	HbCYP88A4	Box 4	1485	6	light responsiveness
HbAchr13M0008553	HbCYP88A4	Box 4	1640	6	light responsiveness
HbAchr13M0008725	HbCYP71A4	GATA-motif	19	7	light responsiveness
HbAchr13M0008725	HbCYP71A4	TCT-motif	431	6	light responsiveness
HbAchr13M0008725	HbCYP71A4	TCCC-motif	175	7	light responsiveness
HbAchr13M0008725	HbCYP71A4	AT1-motif	1022	14	light responsiveness
HbAchr13M0008725	HbCYP71A4	GT1-motif	245	6	light responsiveness
HbAchr13M0008725	HbCYP71A4	GT1-motif	746	7	light responsiveness
HbAchr13M0008725	HbCYP71A4	chs-CMA1a	1307	8	light responsiveness
HbAchr13M0008725	HbCYP71A4	Box 4	1008	6	light responsiveness
HbAchr13M0008725	HbCYP71A4	Box 4	1045	6	light responsiveness
HbAchr13M0008725	HbCYP71A4	Box 4	1289	6	light responsiveness
HbAchr13M0008725	HbCYP71A4	Box 4	1417	6	light responsiveness
HbAchr13M0008725	HbCYP71A4	Box 4	1452	6	light responsiveness
HbAchr13M0008725	HbCYP71A4	Box 4	1488	6	light responsiveness
HbAchr13M0008789	HbCYP94B3	ATC-motif	1533	9	light responsiveness
HbAchr13M0008789	HbCYP94B3	TCCC-motif	633	7	light responsiveness
HbAchr13M0008789	HbCYP94B3	TCCC-motif	1879	7	light responsiveness
HbAchr13M0008789	HbCYP94B3	G-Box	892	6	light responsiveness
HbAchr13M0008789	HbCYP94B3	G-Box	907	9	light responsiveness
HbAchr13M0008789	HbCYP94B3	G-Box	910	6	light responsiveness
HbAchr13M0008789	HbCYP94B3	3-AF1 binding site	1299	10	light responsiveness
HbAchr13M0008789	HbCYP94B3	TCT-motif	1456	6	light responsiveness
HbAchr13M0008789	HbCYP94B3	G-box	15	6	light responsiveness
HbAchr13M0008789	HbCYP94B3	G-box	210	6	light responsiveness
HbAchr13M0008789	HbCYP94B3	G-box	714	6	light responsiveness
HbAchr13M0008789	HbCYP94B3	G-box	890	8	light responsiveness
HbAchr13M0008789	HbCYP94B3	G-box	910	6	light responsiveness
HbAchr13M0008789	HbCYP94B3	Sp1	1560	6	light responsiveness
HbAchr13M0008789	HbCYP94B3	Box 4	159	6	light responsiveness
HbAchr13M0008789	HbCYP94B3	Box 4	352	6	light responsiveness
HbAchr13M0008789	HbCYP94B3	Box 4	563	6	light responsiveness
HbAchr13M0008789	HbCYP94B3	Box 4	964	6	light responsiveness
HbAchr13M0008789	HbCYP94B3	Box 4	981	6	light responsiveness
HbAchr13M0008789	HbCYP94B3	Box 4	1043	6	light responsiveness
HbAchr13M0008789	HbCYP94B3	Box 4	1064	6	light responsiveness
HbAchr13M0008789	HbCYP94B3	Box 4	1310	6	light responsiveness
HbAchr13M0008789	HbCYP94B3	Box 4	1317	6	light responsiveness
HbAchr13M0008789	HbCYP94B3	Box 4	1370	6	light responsiveness
HbAchr13M0008789	HbCYP94B3	Box 4	1411	6	light responsiveness
HbAchr13M0008789	HbCYP94B3	ATCT-motif	1491	9	light responsiveness
HbAchr13M0009126	HbCYP715A1	AAAC-motif	93	11	light responsiveness
HbAchr13M0009126	HbCYP715A1	G-box	399	6	light responsiveness
HbAchr13M0009126	HbCYP715A1	G-box	727	6	light responsiveness
HbAchr13M0009126	HbCYP715A1	G-box	1631	6	light responsiveness
HbAchr13M0009126	HbCYP715A1	MRE	91	7	light responsiveness
HbAchr13M0009126	HbCYP715A1	GT1-motif	984	6	light responsiveness
HbAchr13M0009126	HbCYP715A1	AE-box	675	8	light responsiveness
HbAchr13M0009126	HbCYP715A1	LS7	861	13	light responsiveness
HbAchr13M0009126	HbCYP715A1	TCT-motif	141	6	light responsiveness
HbAchr13M0009126	HbCYP715A1	G-Box	1631	6	light responsiveness
HbAchr13M0009419	HbCYP71A5	Box 4	165	6	light responsiveness
HbAchr13M0009419	HbCYP71A5	Box 4	264	6	light responsiveness
HbAchr13M0009419	HbCYP71A5	Box 4	425	6	light responsiveness
HbAchr13M0009419	HbCYP71A5	Box 4	429	6	light responsiveness
HbAchr13M0009419	HbCYP71A5	Box 4	564	6	light responsiveness
HbAchr13M0009419	HbCYP71A5	Box 4	717	6	light responsiveness
HbAchr13M0009419	HbCYP71A5	Box 4	1003	6	light responsiveness
HbAchr13M0009419	HbCYP71A5	Box 4	1027	6	light responsiveness
HbAchr13M0009419	HbCYP71A5	Box 4	1071	6	light responsiveness
HbAchr13M0009419	HbCYP71A5	Box 4	1214	6	light responsiveness
HbAchr13M0009419	HbCYP71A5	MRE	595	7	light responsiveness
HbAchr13M0009419	HbCYP71A5	3-AF1 binding site	523	11	light responsiveness
HbAchr13M0009419	HbCYP71A5	GATA-motif	457	10	light responsiveness
HbAchr14M0009564	HbCYP716A10	GT1-motif	1130	7	light responsiveness
HbAchr14M0009564	HbCYP716A10	I-box	616	10	light responsiveness
HbAchr14M0009564	HbCYP716A10	ATCT-motif	608	9	light responsiveness
HbAchr14M0009564	HbCYP716A10	ATCT-motif	1785	9	light responsiveness
HbAchr14M0009564	HbCYP716A10	TCT-motif	47	6	light responsiveness
HbAchr14M0009564	HbCYP716A10	G-Box	1672	6	light responsiveness
HbAchr14M0009564	HbCYP716A10	G-box	68	6	light responsiveness
HbAchr14M0009564	HbCYP716A10	G-box	1722	6	light responsiveness
HbAchr14M0009564	HbCYP716A10	MRE	608	7	light responsiveness
HbAchr14M0009564	HbCYP716A10	ATC-motif	556	8	light responsiveness
HbAchr14M0009564	HbCYP716A10	Box 4	82	6	light responsiveness
HbAchr14M0009564	HbCYP716A10	Box 4	86	6	light responsiveness
HbAchr14M0009564	HbCYP716A10	Box 4	186	6	light responsiveness
HbAchr14M0009564	HbCYP716A10	Box 4	718	6	light responsiveness
HbAchr14M0009564	HbCYP716A10	Box II	519	9	light responsiveness
HbAchr14M0010634	HbCYP707A7	Box 4	29	6	light responsiveness
HbAchr14M0010634	HbCYP707A7	Box 4	188	6	light responsiveness
HbAchr14M0010634	HbCYP707A7	Box 4	344	6	light responsiveness
HbAchr14M0010634	HbCYP707A7	Box 4	461	6	light responsiveness
HbAchr14M0010634	HbCYP707A7	Box 4	1361	6	light responsiveness
HbAchr14M0010634	HbCYP707A7	Box 4	1623	6	light responsiveness
HbAchr14M0010634	HbCYP707A7	G-box	1679	6	light responsiveness
HbAchr14M0010634	HbCYP707A7	GATA-motif	141	7	light responsiveness
HbAchr14M0010634	HbCYP707A7	AE-box	785	8	light responsiveness
HbAchr14M0010634	HbCYP707A7	TCCC-motif	1976	7	light responsiveness
HbAchr14M0010634	HbCYP707A7	AT1-motif	1595	13	light responsiveness
HbAchr14M0010707	HbCYP707A8	TCCC-motif	1765	7	light responsiveness
HbAchr14M0010707	HbCYP707A8	GT1-motif	77	6	light responsiveness
HbAchr14M0010707	HbCYP707A8	GT1-motif	1685	6	light responsiveness
HbAchr14M0010707	HbCYP707A8	G-Box	1652	6	light responsiveness
HbAchr14M0010707	HbCYP707A8	G-box	1650	9	light responsiveness
HbAchr14M0010707	HbCYP707A8	G-box	1652	6	light responsiveness
HbAchr14M0010707	HbCYP707A8	GA-motif	31	8	light responsiveness
HbAchr14M0010707	HbCYP707A8	Box 4	126	6	light responsiveness
HbAchr14M0010707	HbCYP707A8	Box 4	253	6	light responsiveness
HbAchr14M0010707	HbCYP707A8	Box 4	407	6	light responsiveness
HbAchr14M0010707	HbCYP707A8	Box 4	709	6	light responsiveness
HbAchr14M0010707	HbCYP707A8	Box 4	842	6	light responsiveness
HbAchr14M0010707	HbCYP707A8	Box 4	1052	6	light responsiveness
HbAchr14M0010707	HbCYP707A8	Box 4	1100	6	light responsiveness
HbAchr14M0011383	HbCYP90A2	Box II	328	9	light responsiveness
HbAchr14M0011383	HbCYP90A2	Box 4	36	6	light responsiveness
HbAchr14M0011383	HbCYP90A2	Box 4	40	6	light responsiveness
HbAchr14M0011383	HbCYP90A2	Box 4	317	6	light responsiveness
HbAchr14M0011383	HbCYP90A2	Box 4	533	6	light responsiveness
HbAchr14M0011383	HbCYP90A2	Box 4	541	6	light responsiveness
HbAchr14M0011383	HbCYP90A2	Box 4	715	6	light responsiveness
HbAchr14M0011383	HbCYP90A2	Box 4	744	6	light responsiveness
HbAchr14M0011383	HbCYP90A2	Box 4	952	6	light responsiveness
HbAchr14M0011383	HbCYP90A2	Box 4	1164	6	light responsiveness
HbAchr14M0011383	HbCYP90A2	Box 4	1434	6	light responsiveness
HbAchr14M0011383	HbCYP90A2	Box 4	1444	6	light responsiveness
HbAchr14M0011383	HbCYP90A2	Box 4	1669	6	light responsiveness
HbAchr14M0011383	HbCYP90A2	Box 4	1799	6	light responsiveness
HbAchr14M0011383	HbCYP90A2	Box 4	1872	6	light responsiveness
HbAchr14M0011383	HbCYP90A2	LAMP-element	1083	8	light responsiveness
HbAchr14M0011383	HbCYP90A2	MRE	11	7	light responsiveness
HbAchr14M0011383	HbCYP90A2	G-box	327	13	light responsiveness
HbAchr14M0011383	HbCYP90A2	G-box	328	10	light responsiveness
HbAchr14M0011383	HbCYP90A2	G-box	330	6	light responsiveness
HbAchr14M0011383	HbCYP90A2	GATA-motif	1759	10	light responsiveness
HbAchr14M0011383	HbCYP90A2	G-Box	327	10	light responsiveness
HbAchr14M0011383	HbCYP90A2	G-Box	330	6	light responsiveness
HbAchr14M0011383	HbCYP90A2	G-Box	966	6	light responsiveness
HbAchr14M0011383	HbCYP90A2	chs-CMA1a	62	8	light responsiveness
HbAchr14M0011383	HbCYP90A2	chs-CMA1a	1344	8	light responsiveness
HbAchr14M0011383	HbCYP90A2	GT1-motif	14	6	light responsiveness
HbAchr14M0011383	HbCYP90A2	GT1-motif	616	6	light responsiveness
HbAchr14M0011560	HbCYP714A9	ATCT-motif	1810	9	light responsiveness
HbAchr14M0011560	HbCYP714A9	GATA-motif	1145	7	light responsiveness
HbAchr14M0011560	HbCYP714A9	GATA-motif	1676	7	light responsiveness
HbAchr14M0011560	HbCYP714A9	TCT-motif	347	6	light responsiveness
HbAchr14M0011560	HbCYP714A9	TCT-motif	812	6	light responsiveness
HbAchr14M0011560	HbCYP714A9	AT1-motif	1417	13	light responsiveness
HbAchr14M0011560	HbCYP714A9	Box 4	605	6	light responsiveness
HbAchr14M0011560	HbCYP714A9	Box 4	842	6	light responsiveness
HbAchr14M0011560	HbCYP714A9	Box 4	1132	6	light responsiveness
HbAchr14M0011560	HbCYP714A9	Box 4	1318	6	light responsiveness
HbAchr14M0011560	HbCYP714A9	Box 4	1517	6	light responsiveness
HbAchr15M0012094	HbCYP724A2	G-Box	615	6	light responsiveness
HbAchr15M0012094	HbCYP724A2	I-box	1245	8	light responsiveness
HbAchr15M0012094	HbCYP724A2	Box 4	538	6	light responsiveness
HbAchr15M0012094	HbCYP724A2	Box 4	1698	6	light responsiveness
HbAchr15M0012094	HbCYP724A2	Gap-box	160	9	light responsiveness
HbAchr15M0012094	HbCYP724A2	GA-motif	21	8	light responsiveness
HbAchr15M0012094	HbCYP724A2	G-box	615	6	light responsiveness
HbAchr15M0012376	HbCYP705A1	3-AF1 binding site	1508	10	light responsiveness
HbAchr15M0012376	HbCYP705A1	GATA-motif	854	7	light responsiveness
HbAchr15M0012376	HbCYP705A1	AE-box	677	8	light responsiveness
HbAchr15M0012376	HbCYP705A1	AE-box	686	8	light responsiveness
HbAchr15M0012376	HbCYP705A1	I-box	386	10	light responsiveness
HbAchr15M0012376	HbCYP705A1	Box 4	300	6	light responsiveness
HbAchr15M0012376	HbCYP705A1	Box 4	457	6	light responsiveness
HbAchr15M0012376	HbCYP705A1	Box 4	1215	6	light responsiveness
HbAchr15M0012376	HbCYP705A1	Box 4	1724	6	light responsiveness
HbAchr15M0012376	HbCYP705A1	MRE	39	7	light responsiveness
HbAchr15M0012581	HbCYP716A11	G-Box	173	6	light responsiveness
HbAchr15M0012581	HbCYP716A11	G-Box	939	6	light responsiveness
HbAchr15M0012581	HbCYP716A11	Box 4	158	6	light responsiveness
HbAchr15M0012581	HbCYP716A11	Box 4	230	6	light responsiveness
HbAchr15M0012581	HbCYP716A11	Box 4	253	6	light responsiveness
HbAchr15M0012581	HbCYP716A11	Box 4	306	6	light responsiveness
HbAchr15M0012581	HbCYP716A11	Box 4	331	6	light responsiveness
HbAchr15M0012581	HbCYP716A11	Box 4	536	6	light responsiveness
HbAchr15M0012581	HbCYP716A11	Box 4	566	6	light responsiveness
HbAchr15M0012581	HbCYP716A11	Box 4	652	6	light responsiveness
HbAchr15M0012581	HbCYP716A11	Box 4	970	6	light responsiveness
HbAchr15M0012581	HbCYP716A11	Box 4	1354	6	light responsiveness
HbAchr15M0012581	HbCYP716A11	Box 4	1473	6	light responsiveness
HbAchr15M0012581	HbCYP716A11	TCT-motif	1886	6	light responsiveness
HbAchr15M0012581	HbCYP716A11	MRE	1535	7	light responsiveness
HbAchr15M0012582	HbCYP716A12	TCT-motif	1529	6	light responsiveness
HbAchr15M0012582	HbCYP716A12	TCT-motif	1736	6	light responsiveness
HbAchr15M0012582	HbCYP716A12	3-AF1 binding site	1057	10	light responsiveness
HbAchr15M0012582	HbCYP716A12	GT1-motif	145	6	light responsiveness
HbAchr15M0012582	HbCYP716A12	AE-box	708	8	light responsiveness
HbAchr15M0012582	HbCYP716A12	I-box	985	8	light responsiveness
HbAchr15M0012582	HbCYP716A12	I-box	1159	9	light responsiveness
HbAchr15M0012582	HbCYP716A12	Box 4	212	6	light responsiveness
HbAchr15M0012582	HbCYP716A12	Box 4	431	6	light responsiveness
HbAchr15M0012582	HbCYP716A12	Box 4	1442	6	light responsiveness
HbAchr15M0012582	HbCYP716A12	Box 4	1497	6	light responsiveness
HbAchr15M0012582	HbCYP716A12	Box 4	1761	6	light responsiveness
HbAchr15M0012582	HbCYP716A12	Box 4	1986	6	light responsiveness
HbAchr15M0012582	HbCYP716A12	AAAC-motif	497	11	light responsiveness
HbAchr15M0012583	HbCYP716A13	Box 4	265	6	light responsiveness
HbAchr15M0012583	HbCYP716A13	Box 4	570	6	light responsiveness
HbAchr15M0012583	HbCYP716A13	Box 4	1008	6	light responsiveness
HbAchr15M0012583	HbCYP716A13	Box 4	1779	6	light responsiveness
HbAchr15M0012583	HbCYP716A13	G-box	1317	6	light responsiveness
HbAchr15M0012583	HbCYP716A13	GATA-motif	13	7	light responsiveness
HbAchr15M0012583	HbCYP716A13	GATA-motif	1063	10	light responsiveness
HbAchr15M0012583	HbCYP716A13	chs-CMA1a	1946	8	light responsiveness
HbAchr15M0012583	HbCYP716A13	GT1-motif	1059	6	light responsiveness
HbAchr15M0012583	HbCYP716A13	GT1-motif	1978	7	light responsiveness
HbAchr15M0013093	HbCYP718A1	GATA-motif	1837	9	light responsiveness
HbAchr15M0013093	HbCYP718A1	GATA-motif	1852	9	light responsiveness
HbAchr15M0013093	HbCYP718A1	GATA-motif	1915	9	light responsiveness
HbAchr15M0013093	HbCYP718A1	TCT-motif	263	6	light responsiveness
HbAchr15M0013093	HbCYP718A1	G-Box	914	6	light responsiveness
HbAchr15M0013093	HbCYP718A1	GT1-motif	712	6	light responsiveness
HbAchr15M0013093	HbCYP718A1	AE-box	722	8	light responsiveness
HbAchr15M0013093	HbCYP718A1	AE-box	1777	8	light responsiveness
HbAchr15M0013093	HbCYP718A1	ATC-motif	453	8	light responsiveness
HbAchr15M0013093	HbCYP718A1	Box 4	1385	6	light responsiveness
HbAchr15M0013093	HbCYP718A1	GA-motif	272	8	light responsiveness
HbAchr15M0013211	HbCYP71A6	Box 4	885	6	light responsiveness
HbAchr15M0013211	HbCYP71A6	Box 4	920	6	light responsiveness
HbAchr15M0013211	HbCYP71A6	Box 4	1261	6	light responsiveness
HbAchr15M0013211	HbCYP71A6	Box 4	1419	6	light responsiveness
HbAchr15M0013211	HbCYP71A6	Box 4	1513	6	light responsiveness
HbAchr15M0013211	HbCYP71A6	MRE	247	7	light responsiveness
HbAchr15M0013211	HbCYP71A6	Sp1	480	6	light responsiveness
HbAchr15M0013211	HbCYP71A6	TCT-motif	276	6	light responsiveness
HbAchr15M0013211	HbCYP71A6	GATA-motif	51	10	light responsiveness
HbAchr15M0013211	HbCYP71A6	ATCT-motif	342	9	light responsiveness
HbAchr15M0013211	HbCYP71A6	I-box	161	9	light responsiveness
HbAchr15M0013211	HbCYP71A6	I-box	441	8	light responsiveness
HbAchr15M0013211	HbCYP71A6	I-box	442	9	light responsiveness
HbAchr15M0013211	HbCYP71A6	TCCC-motif	176	7	light responsiveness
HbAchr15M0013211	HbCYP71A6	TCCC-motif	487	7	light responsiveness
HbAchr15M0013211	HbCYP71A6	GT1-motif	1494	6	light responsiveness
HbAchr15M0013211	HbCYP71A6	AT1-motif	970	13	light responsiveness
HbAchr15M0013213	HbCYP71A7	Box 4	23	6	light responsiveness
HbAchr15M0013213	HbCYP71A7	Box 4	181	6	light responsiveness
HbAchr15M0013213	HbCYP71A7	Box 4	275	6	light responsiveness
HbAchr15M0013213	HbCYP71A7	Box 4	1709	6	light responsiveness
HbAchr15M0013213	HbCYP71A7	Box 4	1899	6	light responsiveness
HbAchr15M0013213	HbCYP71A7	GT1-motif	256	6	light responsiveness
HbAchr15M0013213	HbCYP71A7	TCCC-motif	1528	7	light responsiveness
HbAchr15M0013213	HbCYP71A7	ATCT-motif	1408	9	light responsiveness
HbAchr15M0013213	HbCYP71A7	GATA-motif	1484	10	light responsiveness
HbAchr15M0013213	HbCYP71A7	GATA-motif	1522	7	light responsiveness
HbAchr15M0013213	HbCYP71A7	TCT-motif	1277	6	light responsiveness
HbAchr15M0013214	HbCYP71A8	chs-CMA2a	246	8	light responsiveness
HbAchr15M0013214	HbCYP71A8	G-box	1850	6	light responsiveness
HbAchr15M0013214	HbCYP71A8	Box II	103	9	light responsiveness
HbAchr15M0013214	HbCYP71A8	GT1-motif	561	6	light responsiveness
HbAchr15M0013214	HbCYP71A8	GT1-motif	1224	6	light responsiveness
HbAchr15M0013214	HbCYP71A8	AE-box	573	8	light responsiveness
HbAchr15M0013214	HbCYP71A8	TCT-motif	1994	6	light responsiveness
HbAchr15M0013214	HbCYP71A8	GATA-motif	227	10	light responsiveness
HbAchr15M0013222	HbCYP71A9	AT1-motif	689	13	light responsiveness
HbAchr15M0013222	HbCYP71A9	AT1-motif	741	13	light responsiveness
HbAchr15M0013222	HbCYP71A9	AT1-motif	836	13	light responsiveness
HbAchr15M0013222	HbCYP71A9	AT1-motif	1583	13	light responsiveness
HbAchr15M0013222	HbCYP71A9	GT1-motif	1527	6	light responsiveness
HbAchr15M0013222	HbCYP71A9	GTGGC-motif	1856	10	light responsiveness
HbAchr15M0013222	HbCYP71A9	G-Box	1346	6	light responsiveness
HbAchr15M0013222	HbCYP71A9	G-Box	1434	6	light responsiveness
HbAchr15M0013222	HbCYP71A9	Sp1	1067	6	light responsiveness
HbAchr15M0013222	HbCYP71A9	G-box	85	6	light responsiveness
HbAchr15M0013222	HbCYP71A9	G-box	1040	6	light responsiveness
HbAchr15M0013222	HbCYP71A9	MRE	1477	7	light responsiveness
HbAchr15M0013222	HbCYP71A9	Box 4	36	6	light responsiveness
HbAchr15M0013222	HbCYP71A9	Box 4	403	6	light responsiveness
HbAchr15M0013222	HbCYP71A9	Box 4	425	6	light responsiveness
HbAchr15M0013222	HbCYP71A9	Box 4	566	6	light responsiveness
HbAchr15M0013222	HbCYP71A9	Box 4	881	6	light responsiveness
HbAchr16M0014058	HbCYP716A14	AT1-motif	1370	13	light responsiveness
HbAchr16M0014058	HbCYP716A14	I-box	1111	9	light responsiveness
HbAchr16M0014058	HbCYP716A14	TCT-motif	1897	6	light responsiveness
HbAchr16M0014058	HbCYP716A14	GA-motif	1284	8	light responsiveness
HbAchr16M0014058	HbCYP716A14	G-box	1666	6	light responsiveness
HbAchr16M0014058	HbCYP716A14	Box 4	631	6	light responsiveness
HbAchr16M0014058	HbCYP716A14	Box 4	1280	6	light responsiveness
HbAchr16M0014058	HbCYP716A14	Box 4	1575	6	light responsiveness
HbAchr16M0014058	HbCYP716A14	Box 4	1635	6	light responsiveness
HbAchr16M0014058	HbCYP716A14	Box 4	1639	6	light responsiveness
HbAchr16M0014058	HbCYP716A14	Box 4	1643	6	light responsiveness
HbAchr16M0014058	HbCYP716A14	Box 4	1712	6	light responsiveness
HbAchr16M0014117	HbCYP720A1	GT1-motif	410	6	light responsiveness
HbAchr16M0014117	HbCYP720A1	GT1-motif	1087	7	light responsiveness
HbAchr16M0014117	HbCYP720A1	GT1-motif	1088	6	light responsiveness
HbAchr16M0014117	HbCYP720A1	G-Box	53	6	light responsiveness
HbAchr16M0014117	HbCYP720A1	G-Box	1950	6	light responsiveness
HbAchr16M0014117	HbCYP720A1	ATCT-motif	1692	9	light responsiveness
HbAchr16M0014117	HbCYP720A1	TCT-motif	509	6	light responsiveness
HbAchr16M0014117	HbCYP720A1	G-box	1872	6	light responsiveness
HbAchr16M0014117	HbCYP720A1	MRE	1090	7	light responsiveness
HbAchr16M0014117	HbCYP720A1	MRE	1418	7	light responsiveness
HbAchr16M0014117	HbCYP720A1	GA-motif	171	8	light responsiveness
HbAchr16M0014117	HbCYP720A1	Box 4	120	6	light responsiveness
HbAchr16M0014117	HbCYP720A1	Box 4	147	6	light responsiveness
HbAchr16M0014117	HbCYP720A1	Box 4	151	6	light responsiveness
HbAchr16M0014117	HbCYP720A1	Box 4	1605	6	light responsiveness
HbAchr16M0014162	HbCYP73A2	Box 4	11	6	light responsiveness
HbAchr16M0014162	HbCYP73A2	Box 4	311	6	light responsiveness
HbAchr16M0014162	HbCYP73A2	Box 4	436	6	light responsiveness
HbAchr16M0014162	HbCYP73A2	Box 4	581	6	light responsiveness
HbAchr16M0014162	HbCYP73A2	Box 4	611	6	light responsiveness
HbAchr16M0014162	HbCYP73A2	Box 4	703	6	light responsiveness
HbAchr16M0014162	HbCYP73A2	Box 4	1579	6	light responsiveness
HbAchr16M0014162	HbCYP73A2	GA-motif	355	8	light responsiveness
HbAchr16M0014162	HbCYP73A2	GA-motif	1320	8	light responsiveness
HbAchr16M0014162	HbCYP73A2	G-Box	1885	6	light responsiveness
HbAchr16M0014162	HbCYP73A2	AT1-motif	1239	13	light responsiveness
HbAchr16M0014162	HbCYP73A2	AT1-motif	1620	13	light responsiveness
HbAchr16M0014162	HbCYP73A2	GT1-motif	1227	6	light responsiveness
HbAchr16M0014162	HbCYP73A2	GT1-motif	1339	6	light responsiveness
HbAchr16M0014162	HbCYP73A2	GT1-motif	1901	6	light responsiveness
HbAchr16M0014162	HbCYP73A2	chs-CMA1a	200	8	light responsiveness
HbAchr16M0014162	HbCYP73A2	AE-box	893	8	light responsiveness
HbAchr16M0014205	HbCYP714A10	ATC-motif	1728	8	light responsiveness
HbAchr16M0014205	HbCYP714A10	Box 4	667	6	light responsiveness
HbAchr16M0014205	HbCYP714A10	Box 4	751	6	light responsiveness
HbAchr16M0014205	HbCYP714A10	Box 4	795	6	light responsiveness
HbAchr16M0014205	HbCYP714A10	Box 4	832	6	light responsiveness
HbAchr16M0014205	HbCYP714A10	G-Box	1118	6	light responsiveness
HbAchr16M0014205	HbCYP714A10	AT1-motif	360	13	light responsiveness
HbAchr16M0014205	HbCYP714A10	AT1-motif	1268	13	light responsiveness
HbAchr16M0014205	HbCYP714A10	AT1-motif	1534	13	light responsiveness
HbAchr16M0014319	HbCYP81H6	G-Box	623	6	light responsiveness
HbAchr16M0014319	HbCYP81H6	TCT-motif	1843	6	light responsiveness
HbAchr16M0014319	HbCYP81H6	ATCT-motif	1884	9	light responsiveness
HbAchr16M0014319	HbCYP81H6	AT1-motif	731	13	light responsiveness
HbAchr16M0014319	HbCYP81H6	Box 4	219	6	light responsiveness
HbAchr16M0014319	HbCYP81H6	Box 4	1009	6	light responsiveness
HbAchr16M0014319	HbCYP81H6	Box 4	1052	6	light responsiveness
HbAchr16M0014319	HbCYP81H6	Box 4	1569	6	light responsiveness
HbAchr16M0014319	HbCYP81H6	LAMP-element	771	8	light responsiveness
HbAchr16M0014462	HbCYP78A6	Box 4	81	6	light responsiveness
HbAchr16M0014462	HbCYP78A6	Box 4	601	6	light responsiveness
HbAchr16M0014462	HbCYP78A6	Box 4	805	6	light responsiveness
HbAchr16M0014462	HbCYP78A6	Box 4	969	6	light responsiveness
HbAchr16M0014462	HbCYP78A6	Box 4	995	6	light responsiveness
HbAchr16M0014462	HbCYP78A6	Box 4	999	6	light responsiveness
HbAchr16M0014462	HbCYP78A6	Box 4	1154	6	light responsiveness
HbAchr16M0014462	HbCYP78A6	MRE	1530	7	light responsiveness
HbAchr16M0014462	HbCYP78A6	TCT-motif	1745	6	light responsiveness
HbAchr16M0014462	HbCYP78A6	AT1-motif	1143	14	light responsiveness
HbAchr16M0014462	HbCYP78A6	GT1-motif	507	7	light responsiveness
HbAchr16M0014462	HbCYP78A6	GT1-motif	508	6	light responsiveness
HbAchr16M0014462	HbCYP78A6	GT1-motif	1326	6	light responsiveness
HbAchr16M0014462	HbCYP78A6	GT1-motif	1328	6	light responsiveness
HbAchr16M0014462	HbCYP78A6	GT1-motif	1720	7	light responsiveness
HbAchr16M0014462	HbCYP78A6	GT1-motif	1721	6	light responsiveness
HbAchr16M0015033	HbCYP71B1	TCT-motif	1639	6	light responsiveness
HbAchr16M0015033	HbCYP71B1	AT1-motif	1808	13	light responsiveness
HbAchr16M0015033	HbCYP71B1	GT1-motif	186	6	light responsiveness
HbAchr16M0015033	HbCYP71B1	GT1-motif	1683	7	light responsiveness
HbAchr16M0015033	HbCYP71B1	I-box	1934	9	light responsiveness
HbAchr16M0015033	HbCYP71B1	Box 4	86	6	light responsiveness
HbAchr16M0015033	HbCYP71B1	Box 4	257	6	light responsiveness
HbAchr16M0015033	HbCYP71B1	Box 4	410	6	light responsiveness
HbAchr16M0015033	HbCYP71B1	Box 4	490	6	light responsiveness
HbAchr16M0015033	HbCYP71B1	Box 4	834	6	light responsiveness
HbAchr16M0015033	HbCYP71B1	Box 4	1090	6	light responsiveness
HbAchr16M0015033	HbCYP71B1	Box 4	1184	6	light responsiveness
HbAchr16M0015033	HbCYP71B1	Box 4	1466	6	light responsiveness
HbAchr16M0015033	HbCYP71B1	Gap-box	245	9.5	light responsiveness
HbAchr16M0015033	HbCYP71B1	MRE	1430	7	light responsiveness
HbAchr16M0015033	HbCYP71B1	G-box	512	6	light responsiveness
HbAchr16M0015033	HbCYP71B1	G-box	1516	6	light responsiveness
HbAchr16M0015033	HbCYP71B1	G-box	1609	6	light responsiveness
HbAchr16M0015035	HbCYP71B2	Box 4	154	6	light responsiveness
HbAchr16M0015035	HbCYP71B2	Box 4	495	6	light responsiveness
HbAchr16M0015035	HbCYP71B2	Box 4	665	6	light responsiveness
HbAchr16M0015035	HbCYP71B2	Box 4	817	6	light responsiveness
HbAchr16M0015035	HbCYP71B2	Box 4	1031	6	light responsiveness
HbAchr16M0015035	HbCYP71B2	Box 4	1183	6	light responsiveness
HbAchr16M0015035	HbCYP71B2	Box 4	1260	6	light responsiveness
HbAchr16M0015035	HbCYP71B2	Box 4	1584	6	light responsiveness
HbAchr16M0015035	HbCYP71B2	Box 4	1685	6	light responsiveness
HbAchr16M0015035	HbCYP71B2	G-box	372	6	light responsiveness
HbAchr16M0015035	HbCYP71B2	ATCT-motif	555	9	light responsiveness
HbAchr16M0015035	HbCYP71B2	AT1-motif	1342	13	light responsiveness
HbAchr16M0015079	HbCYP710A2	Sp1	1699	6	light responsiveness
HbAchr16M0015079	HbCYP710A2	Box 4	183	6	light responsiveness
HbAchr16M0015079	HbCYP710A2	Box 4	266	6	light responsiveness
HbAchr16M0015079	HbCYP710A2	Box 4	301	6	light responsiveness
HbAchr16M0015079	HbCYP710A2	Box 4	451	6	light responsiveness
HbAchr16M0015079	HbCYP710A2	Box 4	662	6	light responsiveness
HbAchr16M0015079	HbCYP710A2	Box 4	917	6	light responsiveness
HbAchr16M0015079	HbCYP710A2	AE-box	1766	8	light responsiveness
HbAchr16M0015079	HbCYP710A2	GATA-motif	464	10	light responsiveness
HbAchr16M0015079	HbCYP710A2	GATA-motif	466	7	light responsiveness
HbAchr16M0015079	HbCYP710A2	TCT-motif	152	6	light responsiveness
HbAchr16M0015079	HbCYP710A2	TCT-motif	1741	6	light responsiveness
HbAchr16M0015203	HbCYP86A4	ATCT-motif	1347	9	light responsiveness
HbAchr16M0015203	HbCYP86A4	GATA-motif	1857	7	light responsiveness
HbAchr16M0015203	HbCYP86A4	GATA-motif	1969	7	light responsiveness
HbAchr16M0015203	HbCYP86A4	GT1-motif	349	7	light responsiveness
HbAchr16M0015203	HbCYP86A4	GT1-motif	350	6	light responsiveness
HbAchr16M0015203	HbCYP86A4	GT1-motif	448	6	light responsiveness
HbAchr16M0015203	HbCYP86A4	GT1-motif	1729	7	light responsiveness
HbAchr16M0015203	HbCYP86A4	GT1-motif	1730	6	light responsiveness
HbAchr16M0015203	HbCYP86A4	chs-CMA1a	1213	8	light responsiveness
HbAchr16M0015203	HbCYP86A4	AE-box	1030	8	light responsiveness
HbAchr16M0015203	HbCYP86A4	Box 4	1331	6	light responsiveness
HbAchr16M0015203	HbCYP86A4	Box 4	1497	6	light responsiveness
HbAchr16M0015203	HbCYP86A4	Box 4	1725	6	light responsiveness
HbAchr16M0015203	HbCYP86A4	G-box	1735	6	light responsiveness
HbAchr16M0015429	HbCYP84A8	GA-motif	64	8	light responsiveness
HbAchr16M0015429	HbCYP84A8	Box 4	27	6	light responsiveness
HbAchr16M0015429	HbCYP84A8	Box 4	79	6	light responsiveness
HbAchr16M0015429	HbCYP84A8	Box 4	352	6	light responsiveness
HbAchr16M0015429	HbCYP84A8	Box 4	470	6	light responsiveness
HbAchr16M0015429	HbCYP84A8	Box 4	589	6	light responsiveness
HbAchr16M0015429	HbCYP84A8	Box 4	1291	6	light responsiveness
HbAchr16M0015429	HbCYP84A8	Box 4	1814	6	light responsiveness
HbAchr16M0015429	HbCYP84A8	GT1-motif	300	7	light responsiveness
HbAchr16M0015429	HbCYP84A8	GT1-motif	347	7	light responsiveness
HbAchr16M0015429	HbCYP84A8	GT1-motif	514	6	light responsiveness
HbAchr16M0015429	HbCYP84A8	GT1-motif	1378	7	light responsiveness
[truncated: 3,718 more rows]

## Sheet: Supplementary Table S6
Supplementary Table S6. various tissues expression patterns of HbCYPs
A-type HbCYPs	root	bark	leaf	latex	female flower	male flower	seed	secondary laticifer		non-A-type HbCYPs	root	bark	leaf	latex	female flower	male flower	seed	secondary laticifer
HbCYP98A2	0	0	-2.66938	0	-2.83717	-4.98511	-1.80104	0		HbCYP72A1	1.5271	0	2.72769	0	-3.19177	-2.27463	0	0
HbCYP98A1	8.13505	7.55381	6.52222	1.56859	5.91466	5.12946	0.870369	2.21412		HbCYP72A12	0	0	0	0	0	0	0	0
HbCYP73A1	7.8971	9.71509	7.45558	-2.82342	7.21947	6.38222	-0.31206	0		HbCYP72A7	-3.23814	-3.97453	0	0	-3.35989	0	-2.60073	0
HbCYP73A2	-2.06061	-2.63811	4.52855	0	2.87703	1.46937	1.1584	0		HbCYP72A11	4.20983	-3.07698	0	0	0	0	-1.53645	0
HbCYP701A1	0.228111	-0.294755	1.18145	-0.742601	2.83021	1.38524	-2.4028	-2.74013		HbCYP72A10	3.85368	-3.00722	-4.58669	0	0	-5.34588	0	0
HbCYP701A2	0	-3.19482	-3.19599	0	-0.301543	-2.34671	-4.75761	0		HbCYP72A8	0	0	0	-2.48368	0	0	-2.87607	0
HbCYP89A2	3.04908	4.19107	6.38093	7.41168	5.58646	3.83603	4.29652	7.54494		HbCYP72A9	2.01034	-2.7035	0	0	2.49099	-1.45837	-4.27954	0
HbCYP89A4	3.00189	2.96004	3.39591	7.30051	5.43064	4.29619	-0.883587	7.35412		HbCYP72A2	4.00477	4.93412	3.20922	0	3.8269	0.823733	-3.11586	0
HbCYP89A3	1.74169	1.78365	5.18926	4.29143	3.29377	1.75215	-1.0464	3.97198		HbCYP734A1	-3.49274	0	-4.60708	0	-3.20241	-5.34364	-0.266703	0
HbCYP89A1	1.28645	4.19381	4.89199	-2.02812	4.38018	3.86114	-2.81236	-2.47519		HbCYP734A2	-0.261545	0	-4.83243	0	0.9851	1.56046	-2.59785	0
HbCYP77A1	0	-4.21413	5.33682	0	4.51262	6.30899	0	0		HbCYP721A2	5.24229	5.75476	4.2396	0.915773	3.22488	3.18113	0.329365	0.537681
HbCYP77B2	0	0	0	0	2.1899	-1.7419	0	0		HbCYP721A1	4.11573	2.31176	1.94372	-1.6721	2.05612	1.72831	4.67074	2.19637
HbCYP77B3	-1.93713	-4.5021	-3.50722	0	4.50393	1.40044	-3.46801	0		HbCYP721A4	1.29552	0	0	0	-3.71979	0	-4.95531	0
HbCYP77B1	-5.15899	-4.27164	-1.11129	-4.36792	5.28416	6.10029	-1.10689	0		HbCYP721A3	1.86668	0	1.2704	0	0.549117	0.821563	-3.34614	0
HbCYP78A6	-3.57632	3.89462	0	0	0	0	0	-7.1964		HbCYP721A5	0	0	0	0	-3.02945	0	0	0
HbCYP78A3	1.72983	0.146173	2.53705	-0.943985	0.357316	0.645508	0.844193	-5.36624		HbCYP72A14	-0.969311	0.68009	-4.18967	0	-2.51781	1.67526	0	0
HbCYP78A2	1.72356	0	0.225102	0	-1.19278	-4.34184	-0.466415	0		HbCYP72A15	-0.332077	2.0582	-3.21462	0	-2.53807	0.724284	-0.0727134	0
HbCYP78A5	4.81398	0	0.987532	0	4.1941	-3.18957	-3.01179	0		HbCYP72A6	3.83824	-1.52506	-3.69646	-1.60762	-0.490347	4.47674	5.9591	0
HbCYP78A7	1.8381	-4.30472	6.15249	0	1.28475	0.580917	-2.85413	0		HbCYP72A13	5.37392	5.52321	4.48217	-4.94992	3.34857	4.62885	2.46215	0
HbCYP78A4	2.59094	0	-3.28064	0	0.547618	-4.00082	0	0		HbCYP72C2	1.66823	2.35419	0.777855	0	2.28335	1.70829	0	-6.00083
HbCYP78A1	2.8483	0	-2.28132	0	2.11657	5.07071	-4.82359	0		HbCYP72C1	-4.3926	-3.52327	0	0	-2.12608	1.65938	-0.85237	0
HbCYP703A1	0	-4.42821	-3.42652	0	-3.34025	-0.0704559	0	0		HbCYP72A4	0.633282	0.602599	3.97158	-3.42975	2.52162	0.654775	0	-2.18866
HbCYP79B1	5.31654	-2.32302	-3.32985	0	6.75913	3.05883	-3.87479	0		HbCYP72A5	-2.79073	0	0	0	-2.8313	-4.23947	0	0
HbCYP79B2	-3.50239	-0.803189	-1.02487	0	5.15624	2.13766	0	0		HbCYP72A3	-2.38831	0	-0.595853	0	-1.01405	-4.28645	0	0
HbCYP75B1	3.65844	8.45261	-0.913243	-3.57267	3.71892	4.6262	0	0		HbCYP709B1	2.6305	-0.399873	8.13458	0	3.70145	2.72923	-0.233588	0
HbCYP75B2	2.82254	9.0853	1.71574	-2.66332	5.60705	2.98014	-0.00879981	0		HbCYP709B3	0	-2.9951	6.35451	0	2.18051	-0.260264	0	0
HbCYP706A2	3.94844	4.074	6.42569	0	5.54368	8.03095	1.19284	0		HbCYP709B2	-1.46661	0	-1.57523	0	0.591067	-3.52639	-4.94162	0
HbCYP706A1	3.20997	7.94714	-0.53086	-3.72398	0.611503	0.986273	2.55439	0		HbCYP735A1	2.90415	0	0	0	3.22954	-1.96878	0	0
HbCYP76G12	3.02551	1.22033	1.95965	7.58847	4.73848	2.59879	-0.904019	6.83479		HbCYP735A2	4.14534	0	0	0	-0.879839	-0.86079	-2.77492	0
HbCYP76G11	5.24092	4.86997	-3.55104	0	1.01618	4.65733	1.56211	0		HbCYP715A2	-4.13486	0	0	-2.72942	-0.19928	-3.97185	0	-6.74232
HbCYP76G1	-4.116	0	0	0	-1.8039	0.143929	-3.76384	0		HbCYP715A1	0.475853	-2.78835	-3.38008	0	-2.29365	-0.258936	-2.626	0
HbCYP76G7	-0.89414	-2.82117	-1.60194	0	0.0240217	-0.294716	-3.97867	0		HbCYP714A5	0.497096	-0.699975	-4.16586	0	0.0535284	0	-3.72111	0
HbCYP76G10	5.30755	9.46796	2.58486	-3.02289	3.96339	3.18709	-2.21531	0		HbCYP714A1	-1.62117	0	0.851511	0	2.84096	9.81719	-1.58143	-6.63027
HbCYP76G9	5.4092	6.20607	2.4063	0	6.36698	4.26099	-2.58429	0		HbCYP714A2	-5.33398	1.34391	-3.43178	0	0.795817	3.15429	-5.01704	0
HbCYP76G8	5.05955	9.70353	5.40575	-2.64825	7.16526	4.82672	-1.32283	-5.64276		HbCYP714A10	-5.38515	-4.50108	-4.49919	0	-2.61336	-0.718569	0	-4.34807
HbCYP76G6	-1.15044	4.52639	6.35301	0	2.89478	6.40944	-2.49889	0		HbCYP714A8	0.153455	-1.41851	-0.336218	0	0.0853159	-3.57451	0	-6.83247
HbCYP76G5	-2.54434	0.792356	-2.87217	0	-2.56929	-5.19451	0	0		HbCYP714A3	1.76695	3.64818	0	0	0.516449	-3.99815	-4.82408	0
HbCYP76G3	-2.48217	-1.36551	5.05615	0	-0.403849	4.14953	-0.363562	0		HbCYP714A9	3.26081	-2.71496	3.61405	0	4.14872	4.29658	-1.13588	-4.74974
HbCYP76G4	1.13061	-2.58173	0	0	0	-3.46434	0	0		HbCYP714A6	3.19443	-4.51122	0	0	0.0350608	3.32613	1.55765	0
HbCYP76G2	2.4319	-1.00463	2.039	0	-1.36939	1.5771	-3.59052	0		HbCYP714A7	3.48887	0.471812	-0.181637	-4.50792	0.135903	2.72103	-1.67961	0
HbCYP84A1	5.74755	5.42681	2.24843	0	7.26427	8.10464	-0.299686	0.652522		HbCYP714A4	2.94981	0.861987	-1.41572	-0.601332	-0.971185	-1.04799	-1.97791	0
HbCYP84A2	-3.22662	0	7.53104	0	-0.82054	3.71238	-5.22674	0		HbCYP711A1	1.71962	-0.291537	3.92791	0	2.43218	1.07464	0.803607	0
HbCYP84A7	0	-2.37729	0	0	0	0	-0.449868	0		HbCYP74B1	2.32916	3.62047	3.08727	3.22615	2.7221	2.73875	3.22779	2.14815
HbCYP84A6	1.4733	0.391988	0.737773	1.60958	1.10729	-2.54997	1.7163	-1.83918		HbCYP74B2	4.63553	5.17838	3.53869	3.11159	2.8005	3.61356	4.73945	3.52234
HbCYP84A3	-1.20018	0	0.752928	4.57312	3.89718	-1.37822	-1.71932	3.88686		HbCYP97B1	1.66212	2.40547	4.79645	2.19648	3.03698	3.4724	1.50216	1.84266
HbCYP84A5	0.928078	0.124288	1.07977	0.404347	1.30755	-2.93734	1.05906	-1.75677		HbCYP97A1	2.52727	5.02595	6.12131	3.01897	5.40603	6.33634	3.14975	2.22648
HbCYP84A4	0.928078	0.124288	1.07977	0.404347	1.30755	-2.93734	1.05906	-1.75677		HbCYP704B2	2.02437	2.43693	2.43423	-0.793984	2.00886	1.68108	-1.02685	-2.28955
HbCYP84A8	6.13329	4.61339	2.83892	0	3.83119	7.97663	3.31958	0		HbCYP704B1	-0.463114	1.03422	3.68071	-2.30186	1.39876	3.22537	-0.471681	-0.874234
HbCYP71A14	7.26893	9.6716	3.20419	-3.72571	3.91869	4.00853	6.49635	0		HbCYP704A2	5.64019	3.28067	2.47484	5.55368	-1.03481	-1.13758	-2.18374	5.37726
HbCYP71A12	-5.35511	3.39817	7.62802	0	-1.58742	-1.30805	0	0		HbCYP704A3	-0.742944	2.57257	3.28575	0	1.34343	-0.0384552	-0.569083	0
HbCYP71A4	2.36196	4.62383	-2.94337	-3.02698	-0.920989	-1.09249	3.18187	-5.36992		HbCYP704A1	0.89868	4.52317	1.2607	-2.50668	4.13198	1.06497	-5.00366	-6.79466
HbCYP71A13	4.19361	4.85626	2.90333	0	2.59226	3.77412	-0.544978	0		HbCYP94D1	-0.729727	-1.29605	4.71031	-0.43752	2.09593	1.60649	-3.59254	3.24786
HbCYP71B1	0.982824	3.1521	1.10477	-0.973591	0.800786	1.54849	1.6279	-0.549902		HbCYP94C2	0.0630611	-4.27583	2.51323	0	0.0161112	-2.21025	-4.83917	0
HbCYP71B2	3.00456	1.7246	0.613192	-3.42772	-3.66429	-4.07496	-1.20147	-5.18327		HbCYP94C3	3.69181	-0.076933	-1.66564	5.33785	1.00494	1.43562	-2.47272	-0.219186
HbCYP71A10	5.23647	6.3507	1.65323	0	2.91797	2.32829	3.48325	0		HbCYP94C1	0.588996	-1.15942	0	0	-1.48758	-3.89451	-3.72351	0
HbCYP71A5	0.648097	-3.06943	3.73962	0	0.279733	-2.59498	-4.22709	0		HbCYP94B1	-4.14442	-1.47746	0	0	-0.709368	1.03858	-1.36207	0
HbCYP71A6	-1.69612	4.70405	6.59442	0	4.50235	2.97062	2.18256	0		HbCYP94B2	4.97756	4.67847	1.42249	3.56828	3.83089	5.57365	3.70691	1.72814
HbCYP71A7	-2.72988	2.82017	3.92525	0	3.90675	2.41702	1.49039	0		HbCYP94B3	-1.54786	-1.67123	0	0	0	-3.62949	-2.71833	0
HbCYP71A3	0.231174	2.0017	-1.36494	0	2.06053	3.5453	-3.59639	0		HbCYP94B4	-2.43814	0	0	0	4.32202	1.7492	-4.44623	0
HbCYP71A1	-0.770744	3.52369	-1.07217	0	1.02894	2.5502	-24.8411	0		HbCYP96A4	0	0	0	0	-1.1579	1.94386	0	0
HbCYP71A2	0	2.57756	-0.759444	0	-1.6237	0.425051	-3.18248	0		HbCYP96A3	0	0	0	0	3.97779	-0.572941	0	0
HbCYP71A11	3.86899	-0.461343	3.66284	-3.33333	1.68179	-1.42219	-2.02712	0		HbCYP96A2	0	0	1.15986	0	2.95192	0.90998	-4.00253	0
HbCYP71A9	8.03453	6.85863	-0.267753	2.41479	3.78967	4.9218	-1.32564	1.86604		HbCYP96A1	0	0	1.15986	0	2.95192	0.90998	-4.00253	0
HbCYP71A8	0.989749	2.09982	5.25068	2.17001	1.62546	1.13796	0	2.34209		HbCYP86C1	-4.32011	0	-3.44705	0	-4.35386	-2.36276	-2.00679	0
HbCYP93D3	-3.33037	0	1.04694	0	4.17012	0.811298	0	0		HbCYP86B1	3.32263	3.3803	-2.78185	0	1.96451	0.802954	-5.35833	0
HbCYP93D2	2.25852	-4.45777	1.63012	0	-3.80123	-5.20895	0	0		HbCYP86A2	4.46115	3.84241	-2.27448	0	2.06022	-0.109062	-0.520974	0
HbCYP93D1	2.28781	-4.54056	1.37207	0	-2.29542	-5.28365	0	0		HbCYP86A4	0.623071	1.89777	2.98425	-3.38001	2.19687	1.25586	2.28659	-1.86574
HbCYP705A1	2.63373	-0.865658	-3.45095	0	-1.28464	-3.60803	-4.01938	0		HbCYP86A1	-1.55108	-0.530916	-3.11289	0	3.36594	2.39299	-3.67556	-7.63488
HbCYP712A1	0.516822	0	-1.28785	0	1.26078	0	0	0		HbCYP86A5	-5.80616	-4.92049	-3.91221	0	3.23308	3.9808	0	0
HbCYP712A3	3.4513	0	0	0	-5.32968	0	0	0		HbCYP86A3	0	0	2.4697	0	4.80791	5.36337	-4.4399	0
HbCYP712A2	3.05079	0	0	0	0	0	0	0		HbCYP51G2	6.30739	5.35885	4.4629	6.92064	5.67078	4.18569	1.68878	5.77795
HbCYP81G1	7.78945	6.58349	8.15843	0	4.25687	6.22217	1.53346	0		HbCYP51G1	5.3614	3.47253	4.0903	2.28767	4.26002	1.95839	1.63075	2.10804
HbCYP81H5	5.5593	5.05425	6.60673	-1.49935	5.04589	5.45635	-2.8739	0		HbCYP710A2	3.15728	1.53862	-3.47752	0	2.35289	0.429021	3.23337	0
HbCYP81H6	4.0638	1.06676	-1.65708	0	0.861955	-0.0616419	0	0		HbCYP710A1	0.797113	2.47644	0.236768	1.77159	0.839323	0.507191	2.82883	1.03265
HbCYP81H4	-2.60774	-3.31146	6.55863	0	-5.21746	-0.400408	0	0		HbCYP718A2	0	0	0	0	-5.03016	-3.26482	-3.6805	0
HbCYP81H1	-2.81855	0	-1.14448	0	-1.41732	0.160494	0	0		HbCYP718A1	0.991797	-1.05244	-1.06515	0	0.306426	-0.657953	-1.61117	0
HbCYP81H3	0.952274	0	0	0	0	0	-3.71337	0		HbCYP718A3	0	0	0	0	0	0	0	0
HbCYP81H2	3.13203	-3.4699	0	0	-3.81186	-5.2207	0	0		HbCYP716A11	0.635671	0.545049	2.37507	0.892966	1.14516	0.983597	-1.21706	-0.461329
HbCYP81K6	2.59698	3.86647	2.73836	-0.429185	1.61321	-0.0194175	1.00034	-0.561934		HbCYP716A12	0	-0.833328	6.31626	0	0.759403	0.747997	-2.05763	0
HbCYP81K5	-1.74221	1.02456	-2.55677	0.263996	-1.67248	-2.30075	-1.54355	-2.05883		HbCYP716A13	0	0	0	0	0	0	0	0
HbCYP81K7	4.4975	3.6521	4.24547	-1.63454	3.38393	3.24732	3.69471	-3.22345		HbCYP716A16	2.43978	2.82163	-4.14692	0	0.483385	-0.402424	0	0
HbCYP81K9	3.90554	1.71156	2.23302	1.4813	-0.32565	-0.358086	0	1.43109		HbCYP716A9	0.446997	-4.27325	-3.28161	0	-5.19618	0	-3.84364	0
HbCYP81K8	1.53194	-0.879202	-0.663246	0	-1.50417	1.05169	0	0		HbCYP716A15	5.23979	0	-4.13381	-4.21038	-0.0731337	1.35886	0	0
HbCYP81K3	5.28327	0.334877	0.673204	0	-3.01961	-3.64991	0	0		HbCYP716A1	-0.821276	-4.19263	0	0	-2.49946	-1.73683	0	0
HbCYP81K4	0	0	0	0	-3.30416	0	0	0		HbCYP716A5	-5.06099	0	0	0	-4.07962	0	0	0
HbCYP81K2	0	-2.13419	0	-3.32574	0	0	0	0		HbCYP716A8	0	0	0	0	-0.639847	1.41727	0	0
HbCYP81K1	2.07389	5.34977	2.28493	-2.81801	1.97503	5.85981	-2.55159	-7.09479		HbCYP716A7	0	0	0	0	0	0	0	0
HbCYP82G1	2.17944	4.75792	0	0	-4.5566	-4.81243	-1.96425	0		HbCYP716A6	4.23099	0	0	0	0	0	0	0
HbCYP82G2	6.67522	7.92388	-0.159641	-4.63881	-0.735865	-0.439919	-0.370141	0		HbCYP716A10	4.29856	-4.44323	1.19959	0	-1.36101	-0.655424	0	0
HbCYP82G5	3.93812	6.29329	6.71159	0	4.34837	4.02923	-4.18295	0		HbCYP716A3	7.58058	0.271868	-4.11987	0	-3.44522	-4.8498	-4.67367	0
HbCYP82G4	6.25586	6.45326	0	-4.65131	-2.67918	-1.30993	3.56956	0		HbCYP716A14	3.18351	2.92852	-2.47082	0	-0.801772	1.16878	-3.44817	0
HbCYP82G3	7.99222	8.68657	2.15072	-3.06228	3.33206	2.95385	6.02364	0		HbCYP716A2	-5.37718	0	0	0	-4.40443	-3.6416	1.89098	0
HbCYP82G6	0.38458	2.22411	1.58401	0	5.26481	3.83264	-3.48192	0		HbCYP716A4	0	0	0	0	-5.34657	-1.16938	-1.40798	0
HbCYP82C9	1.18683	2.43613	-3.11859	0	-3.28859	-4.43621	-1.55575	0		HbCYP707A2	1.52667	0	0	0	-2.86101	-2.74282	0	0
HbCYP82C10	2.22423	-4.80048	0.378589	0	2.36524	-0.554087	-4.3752	0		HbCYP707A8	6.97692	1.83021	1.58387	0	0.0208826	1.87045	-3.02855	0
HbCYP82F1	3.74794	1.72772	4.4079	0	1.41271	-1.23791	-0.206998	0		HbCYP707A4	-3.92929	0.0832474	2.66847	0	0.832615	0.500792	2.35766	0
HbCYP82C8	0.684594	2.44921	-0.773755	-4.43447	0.995673	-1.19031	-1.92363	0		HbCYP707A1	-1.3224	-0.751392	-1.64115	-4.52971	0.147202	-0.286871	0	0
HbCYP82C12	-3.88993	0	0	0	9.13307	10.0426	-0.749181	0		HbCYP707A6	3.90056	-0.513586	0.353301	1.20188	1.75571	1.64948	-2.17149	-2.85204
HbCYP82C1	-1.41411	3.64134	3.95878	-2.43119	-0.744608	-0.721416	0.66226	0		HbCYP707A5	0	-4.33513	0	0	4.91066	3.07856	-0.453834	0
HbCYP82C3	4.41469	4.83939	2.39601	0	5.86917	5.06681	4.49259	0		HbCYP707A7	-1.77609	0	-1.28739	0	4.74931	7.81518	-4.05083	0
HbCYP82C5	1.71684	2.09669	1.56888	-3.42411	5.26097	5.56424	3.52912	0		HbCYP707A3	2.04944	-2.76112	2.06574	-3.43048	-1.68716	-4.09594	-3.92484	-5.71705
HbCYP82C2	0	0	0	0	0	0	-2.91838	0		HbCYP722A2	2.93814	0	-4.30179	0	-4.23702	-4.05826	0	0
HbCYP82C11	5.19476	6.69517	-3.61754	-3.69661	-1.29641	-0.123319	0	0		HbCYP722A3	-0.628575	-4.39721	0	0	-2.14233	-3.13899	0	0
HbCYP82C7	3.12707	3.8349	2.13362	0	3.07437	2.28612	3.77256	0		HbCYP722A4	-2.62421	-0.32433	-0.859606	0	1.9002	0.107433	-2.89004	0
HbCYP82C6	4.25396	2.49052	-1.04063	0	3.21141	2.56368	1.23863	-0.737567		HbCYP722A1	0	0	-4.13362	0	-0.721054	-1.54788	0	0
HbCYP82C4	4.13306	3.73239	5.20684	0	5.25758	2.15117	-0.558279	1.65246		HbCYP88A4	-3.01099	0	0	0	0	-4.84506	0	0
										HbCYP88A2	0.330925	-0.153923	2.58691	0	3.04083	4.37676	0.936606	0
										HbCYP88A3	-0.0351386	0	-1.78637	0	-0.00130334	1.39006	-2.61088	0
										HbCYP88A1	-3.46857	0	-1.59939	0	0.535356	0.851479	0	0
										HbCYP85A1	-4.87036	0	0	0	-0.583919	-4.72437	0	0
										HbCYP85A3	1.80846	3.8324	4.15432	0	1.90781	1.66857	-4.16411	-6.96402
										HbCYP85A2	-2.10058	3.57545	1.63768	0	1.4302	-0.225727	0	0
										HbCYP87A8	-2.74362	0	0	-2.93495	-0.414186	-1.60616	-5.01183	-4.52021
										HbCYP87A6	-4.92406	0	-2.46135	0	-1.50052	-2.4592	-2.60479	0
										HbCYP87A2	1.07714	3.56733	-2.04573	0	1.6136	-0.528758	-4.93917	0
										HbCYP87A7	0	-2.50512	0	0	-4.00593	0	0	0
										HbCYP87A5	0	0	0	0	0	0	0	0
										HbCYP87A1	-2.77054	0	0	0	3.07404	1.00208	0	0
										HbCYP87A4	0	0	0	0	-5.22089	-0.343412	0	0
										HbCYP87A3	-0.0576454	-0.0752798	2.02992	0	0.25835	1.81843	-2.97083	0
										HbCYP90A2	5.14122	0.897465	3.8721	6.06809	1.34871	0.242072	-2.17604	5.50242
										HbCYP90A1	0.98224	5.74408	5.75957	-2.62596	4.77804	6.1019	-4.67765	-4.98738
										HbCYP90D1	0.602742	-0.107346	3.28038	0	1.92745	2.88764	-3.75264	0
										HbCYP90C1	-5.07419	0	-1.20879	0	-3.1125	-0.124744	0	0
										HbCYP90C2	0	0	1.38021	0	3.25023	5.43142	-4.29347	0
										HbCYP720A1	-1.63609	-3.33889	-4.33428	-4.41556	-0.360779	0.995839	-4.91875	0
										HbCYP90B2	0.37819	-4.6885	0.567993	0	2.20008	0.48103	-2.6708	0
										HbCYP90B1	0.0608498	3.36848	0.221976	-0.546977	1.83081	2.65488	-5.20775	1.16722
										HbCYP724A1	0	0	-4.45975	0	2.53266	-0.296667	-4.0327	0
										HbCYP724A2	1.18068	0	0	0	0	1.29461	0	0
										HbCYP724A3	0	-4.11994	7.49012	0	0	0	0	0
										HbCYP724A4	-5.0154	0	0	0	0	0	0	0

## Sheet: Supplementary Table S7
Supplementary Table S7. Number of HbCYP Gene Family and Latex Biosynthesis-related Genes Co-clustered in Different Modules
HbCYP Gene Family												Latex Biosynthesis-related Genes
Gene name	Chr number	colorNEW	kMEblue	kMEcoral1	kMEdarkgreen	kMEdarkslateblue	kMEdarkturquoise	kMEgrey	kMElightcyan	kMEmagenta		Gene name	Chr number	colorNEW	kMEblue	kMEcoral1	kMEdarkgreen	kMEdarkslateblue	kMEdarkturquoise	kMEgrey	kMElightcyan	kMEmagenta
HbCYP82C9	HbAchr2M0020905	blue	-0.80627	0.732091	-0.664482	0.0080056	0.117499	0.353006	0.496041	-0.359162		ACAT4	HbAchr7M0032425	blue	-0.713393	-0.00983764	-0.248253	0.766265	0.217046	-0.0332166	0.70931	0.496781
HbCYP97B1	HbAchr3M0023758	blue	-0.948337	0.737778	-0.503831	0.241444	0.442188	-0.0643441	0.400924	-0.362986		HMGS2	HbAchr9M0037737	blue	0.737271	-0.800023	0.838185	0.221684	0.129153	-0.188008	-0.582512	0.450205
HbCYP71A13	HbAchr17M0017398	blue	0.936245	-0.357134	0.376504	-0.643203	-0.409479	0.0168866	-0.631628	-0.118859		PMK1	HbAchr9M0036285	blue	0.726226	-0.807345	0.79482	0.2032	0.0871411	0.349801	-0.521486	0.413313
HbCYP710A1	HbAchr9M0036524	blue	0.879172	-0.744374	0.74625	-0.0412305	-0.0717001	-0.0615766	-0.622376	0.328403		DXS10	HbAchr10M0003361	blue	0.913357	-0.405973	0.489812	-0.530059	-0.263378	0.0303451	-0.697289	-0.100042
HbCYP82G4	HbAchr10M0002676	blue	0.957085	-0.441646	0.540126	-0.520037	-0.25259	0.0210493	-0.738294	-0.0882815		DXR1	HbAchr13M0008639	blue	0.948392	-0.402712	0.44689	-0.586514	-0.350421	-0.0403127	-0.670141	-0.0956835
HbCYP72A2	HbAchr2M0021591	blue	-0.873126	0.767934	-0.584819	0.0888522	0.287036	0.13353	0.414332	-0.396579		CMK2	HbAchr9M0036487	blue	0.887634	-0.359519	0.61102	-0.48167	-0.0638507	0.0772644	-0.855114	-0.200833
HbCYP734A2	HbAchr17M0018121	blue	-0.730065	0.639837	-0.725905	-0.019991	-0.073616	0.101155	0.603399	-0.186211		MCS1	HbAchr9M0037876	blue	0.882254	-0.318624	0.485262	-0.578932	-0.2097	-0.0714599	-0.755329	-0.211439
HbCYP714A9	HbAchr14M0011560	blue	0.838838	-0.75208	0.760431	0.0254305	-0.0351932	-0.250869	-0.598197	0.356062		HDS1	HbAchr1M0000255	blue	0.948028	-0.489718	0.61354	-0.435826	-0.177948	-0.101773	-0.765833	-0.0451506
HbCYP82C11	HbAchr12M0006097	blue	0.866372	-0.336292	0.57598	-0.489699	-0.0851706	-0.0155155	-0.825767	-0.197949		HDS2	HbAchr6M0029910	blue	0.971056	-0.497884	0.506438	-0.499565	-0.336769	0.00605029	-0.654854	-0.00328827
HbCYP76G6	HbAchr5M0029420	blue	-0.851195	0.624186	-0.520038	0.205239	0.288772	0.221127	0.473146	-0.298141		HDR1	HbAchr18M0019560	blue	0.875364	-0.292865	0.152594	-0.723771	-0.628368	0.0407399	-0.412539	-0.072532
HbCYP89A2	HbAchr5M0027683	blue	0.864896	-0.911916	0.725832	0.117861	-0.166879	0.0181722	-0.426127	0.56165		HDR2	HbAchr15M0012154	blue	0.967039	-0.546112	0.386933	-0.498457	-0.516129	0.0373113	-0.478691	0.146529
HbCYP72A6	HbAchr4M0027110	blue	0.924413	-0.414778	0.519835	-0.515197	-0.240762	0.0452806	-0.725758	-0.0877274		IPPI2	HbAchr10M0002177	blue	0.929174	-0.447108	0.371315	-0.545231	-0.4537	0.0720325	-0.530567	0.0129242
HbCYP735A2	HbAchr16M0015799	blue	0.317494	-0.0583815	0.0822095	-0.286072	-0.156782	0.694137	-0.227622	-0.101199		GPS4	HbAchr4M0026455	blue	0.816854	-0.544635	0.743227	-0.181312	0.0729272	0.085359	-0.778655	0.0182321
HbCYP82G3	HbAchr7M0032262	blue	0.899113	-0.287556	0.443934	-0.636065	-0.259664	-0.000261832	-0.748927	-0.236626		GGPS1	HbAchr9M0037151	blue	0.958734	-0.566838	0.692416	-0.33837	-0.117441	-0.0163067	-0.783473	0.0290297
HbCYP89A4	HbAchr5M0027719	blue	-0.760248	0.79418	-0.792821	-0.179151	-0.0586544	0.129984	0.541189	-0.411935		GGPS2	HbAchr16M0015714	blue	0.957386	-0.574676	0.590222	-0.374332	-0.257586	-0.0653849	-0.66705	0.105133
HbCYP89A1	HbAchr3M0024367	blue	-0.847784	0.331473	-0.100501	0.670089	0.6973	0.0603891	0.29921	-0.0347323		CPT1	HbAchr17M0018004	blue	-0.667429	0.588737	-0.186819	0.18302	0.559143	-0.421678	0.0465424	-0.460706
HbCYP714A10	HbAchr16M0014205	blue	-0.599164	0.0197531	-0.0105603	0.691853	0.476036	0.309315	0.35246	0.237776		CPT4	HbAchr14M0011158	blue	0.828994	-0.217848	0.194585	-0.704765	-0.489133	0.0656954	-0.501473	-0.170877
HbCYP715A1	HbAchr13M0009126	blue	0.94393	-0.469506	0.404577	-0.523623	-0.427615	0.0583895	-0.555697	0.0367287		CPT5	HbAchr9M0036741	blue	0.71932	-0.659302	0.835908	0.0801894	0.204387	-0.0492087	-0.711559	0.211848
HbCYP704A3	HbAchr11M0004997	blue	-0.592446	0.696093	-0.400401	-0.127226	0.27489	0.33886	0.100391	-0.516094		SRPP6	HbAchr7M0031825	blue	-0.919748	0.360295	-0.508613	0.561189	0.222656	-0.0121402	0.758876	0.179835
HbCYP71A4	HbAchr13M0008725	blue	0.757906	-0.0981443	0.291062	-0.687585	-0.253389	-0.00825486	-0.677574	-0.350059		SRPP7	HbAchr10M0002243	blue	-0.897288	0.308992	-0.434367	0.607722	0.274404	-0.033804	0.712091	0.208941
HbCYP76G5	HbAchr5M0029419	blue	-0.79044	0.727627	-0.50354	0.0666514	0.31396	0.0938076	0.318787	-0.4425		ACAT1	HbAchr10M0002820	coral1	-0.622846	0.928658	-0.816884	-0.474649	-0.138736	-0.106627	0.362864	-0.678541
HbCYP714A5	HbAchr9M0035292	blue	-0.312064	0.0279847	0.0890968	0.384713	0.364594	0.240209	0.0525651	0.124796		ACAT5	HbAchr5M0028753	coral1	-0.758771	0.871437	-0.866017	-0.252234	-0.113968	-0.107788	0.556611	-0.469531
HbCYP81H6	HbAchr16M0014319	blue	0.978339	-0.518577	0.476428	-0.496825	-0.393492	-0.062115	-0.605495	0.0528772		DXS2	HbAchr13M0007738	coral1	0.602738	-0.920888	0.785569	0.461788	0.112189	0.102344	-0.331458	0.690571
HbCYP94C3	HbAchr6M0029694	blue	0.419851	-0.20653	0.214298	-0.222285	-0.145309	0.520066	-0.293857	0.0143951		DXS4	HbAchr15M0013755	coral1	0.283832	-0.654224	0.555492	0.479601	0.200664	0.455733	-0.147803	0.493115
HbCYP84A4	HbAchr9M0038334	blue	0.763922	-0.588437	0.383662	-0.21703	-0.380742	-0.0755308	-0.31459	0.317509		GPS2	HbAchr15M0012716	coral1	-0.450351	0.677941	-0.284658	-0.202678	0.336005	-0.0576072	-0.083214	-0.631739
HbCYP84A5	HbAchr9M0038335	blue	0.763922	-0.588437	0.383662	-0.21703	-0.380742	-0.0755308	-0.31459	0.317509		CPT11	HbAchr17M00180031	coral1	-0.393613	0.542379	-0.320672	-0.186838	0.164105	0.140823	0.0586843	-0.508795
HbCYP72A15	HbAchr11M0004625	blue	0.933377	-0.847988	0.732025	-0.0264569	-0.179215	0.0581151	-0.537224	0.426566		REF1	HbAchr3M00248571	coral1	-0.527925	0.925056	-0.81946	-0.579705	-0.217472	-0.082661	0.310892	-0.696954
HbCYP710A2	HbAchr16M0015079	blue	0.815457	-0.331064	0.624354	-0.401777	0.0193572	-0.149478	-0.844913	-0.208602		REF2	HbAchr3M00248573	coral1	-0.413608	0.782666	-0.71768	-0.525712	-0.238629	-0.142954	0.28003	-0.606334
HbCYP88A2	HbAchr1M0000468	blue	-0.801227	0.818408	-0.344134	0.0527739	0.579574	-0.0726067	0.0627373	-0.653279		REF3	HbAchr3M00248574	coral1	-0.188251	0.162569	-0.21247	-0.00499985	-0.0301955	-0.124658	0.182034	-0.060355
HbCYP51G2	HbAchr5M0028415	blue	-0.840815	0.266492	-0.529746	0.556487	0.0842377	-0.181247	0.832479	0.293023		REF4	HbAchr3M00248572	coral1	-0.280471	0.528654	-0.408142	-0.332386	-0.0745812	-0.501405	0.101724	-0.394675
HbCYP718A2	HbAchr16M0015616	blue	0.684926	-0.4963	0.616234	-0.115275	0.0320942	-0.0508808	-0.599419	0.0705791		ACAT3	HbAchr3M0023817	darkgreen	-0.470296	0.701838	-0.956142	-0.484068	-0.547542	-0.0532714	0.646562	-0.33063
HbCYP716A2	HbAchr4M0027556	blue	-0.464747	0.241634	-0.224131	0.248295	0.190749	0.320696	0.296341	-0.0381015		CPT2	HbAchr9M0036739	darkgreen	0.245738	-0.219208	0.628876	0.176819	0.523219	-0.114786	-0.613827	-0.0827894
HbCYP90A1	HbAchr8M0033709	blue	0.762247	-0.831448	0.864335	0.22949	0.139363	0.0311219	-0.596024	0.44418		CPT10	HbAchr9M0036659	darkgreen	0.302723	-0.397813	0.539009	0.241269	0.291665	0.0814853	-0.382435	0.147631
HbCYP84A6	HbAchr9M0038339	blue	0.60278	-0.532546	0.556953	0.00834002	-0.0116445	0.121532	-0.448105	0.242694		SRPP4	HbAchr2M0022141	darkgreen	0.134151	-0.17402	0.557241	0.249674	0.526525	0.0856151	-0.511943	-0.0374891
HbCYP707A8	HbAchr14M0010707	blue	0.710881	-0.281605	0.102164	-0.54082	-0.547894	-0.0232654	-0.268884	0.0331628		SRPP11	HbAchr3M00248581	darkgreen	0.110468	-0.221807	0.526484	0.296404	0.483097	-0.00849244	-0.430644	0.0675985
HbCYP94C1	HbAchr1M0000073	blue	0.779835	-0.593374	0.849398	-0.0325431	0.215062	-0.0230469	-0.818787	0.0663092		HMGR2	HbAchr2M0020510	darkslateblue	-0.189431	-0.554347	0.0921187	0.802505	-0.00860188	-0.109702	0.558406	0.887639
HbCYP72A1	HbAchr2M0021589	blue	0.889995	-0.722526	0.710076	-0.10828	-0.11183	0.236494	-0.618535	0.287529		HMGR3	HbAchr12M0005741	darkslateblue	-0.162296	-0.465111	0.606284	0.887778	0.690008	0.128499	-0.111903	0.480444
HbCYP71A8	HbAchr15M0013214	blue	0.559864	-0.342084	0.31341	-0.194383	-0.18458	-0.17995	-0.336679	0.0965593		DXR2	HbAchr17M0017480	darkslateblue	0.255825	-0.819717	0.613958	0.736492	0.199515	-0.160456	-0.0248148	0.825315
HbCYP71A11	HbAchr17M0016712	blue	-0.787912	0.493579	-0.135209	0.445725	0.676561	0.0492481	0.145142	-0.237147		MCS2	HbAchr16M0016417	darkslateblue	0.401366	0.362717	-0.232029	-0.942685	-0.445614	-0.0711553	-0.345366	-0.641282
HbCYP71A10	HbAchr17M0016691	blue	0.872163	-0.327978	0.205462	-0.656323	-0.573535	0.0249997	-0.43487	-0.0194079		FPS1	HbAchr4M0025862	darkslateblue	0.425297	0.262549	-0.194771	-0.870323	-0.467238	0.0867034	-0.310946	-0.503914
HbCYP81H5	HbAchr10M0003541	blue	0.872237	-0.384928	0.488875	-0.494893	-0.240907	-0.165562	-0.6845	-0.0911369		SRPP2	HbAchr5M0028212	darkslateblue	0.129648	0.487734	-0.652735	-0.899574	-0.726468	-0.0357872	0.158802	-0.477363
HbCYP82G5	HbAchr10M0002679	coral1	-0.434022	0.887499	-0.718229	-0.607825	-0.159839	-0.037476	0.181328	-0.750297		HMGR4	HbAchr15M0012536	darkturquoise	0.700187	-0.415604	-0.110898	-0.501718	-0.899368	-0.0367905	0.102325	0.326801
HbCYP86B1	HbAchr6M0030516	coral1	-0.631269	0.962695	-0.703404	-0.433197	0.0355834	-0.165876	0.213972	-0.751145		HMGR5	HbAchr4M0026596	darkturquoise	-0.530315	0.571432	0.0322369	0.123267	0.731339	-0.0609625	-0.260801	-0.605678
HbCYP82C5	HbAchr2M0020896	coral1	0.592124	-0.704493	0.543068	0.198195	-0.0975197	-0.00462005	-0.263453	0.525212		GPS1	HbAchr15M0012718	darkturquoise	-0.231083	-0.250661	0.511563	0.712213	0.732843	0.224357	-0.176514	0.199663
HbCYP704B1	HbAchr2M0021683	coral1	-0.413958	0.789001	-0.598252	-0.498664	-0.0649496	-0.208364	0.137307	-0.71024		GPS3	HbAchr15M0012717	darkturquoise	-0.450275	0.112687	0.343477	0.567253	0.85827	-0.0713642	-0.207651	-0.156944
HbCYP714A3	HbAchr3M0024243	coral1	-0.457202	0.762704	-0.19138	-0.256779	0.479861	0.203836	-0.258058	-0.828097		FPS3	HbAchr5M0028740	darkturquoise	-0.268929	0.058419	0.351174	0.444436	0.70579	-0.289961	-0.262843	-0.119172
HbCYP86A3	HbAchr9M0037849	coral1	-0.351611	0.560217	-0.35419	-0.244212	0.0745354	-0.487228	0.0634521	-0.48016		REF6	HbAchr10M00032761	darkturquoise	-0.398943	0.457777	0.0783233	0.0989382	0.646283	0.189055	-0.276874	-0.544239
HbCYP82C10	HbAchr2M0020907	coral1	0.447997	-0.733525	0.680529	0.448933	0.198876	0.44256	-0.302466	0.550565		SRPP1	HbAchr3M00248577	darkturquoise	0.456414	-0.569432	-0.0785408	-0.0347968	-0.745088	0.0181111	0.366214	0.684857
HbCYP714A8	HbAchr12M0007278	coral1	-0.463818	0.570601	-0.524953	-0.185319	-0.0601726	-0.697555	0.303814	-0.323285		SRPP8	HbAchr3M0024858	darkturquoise	-0.103499	-0.295168	0.666207	0.671136	0.809344	-0.0258553	-0.377991	0.15237
HbCYP76G2	HbAchr5M0029413	coral1	-0.321591	0.486343	-0.402184	-0.288842	-0.0513105	0.385956	0.14625	-0.402104		ACAT2	HbAchr5M0028752	grey	0.109247	-0.188325	0.142354	0.0995463	0.031396	0.639892	-0.0477043	0.120696
HbCYP86A4	HbAchr16M0015203	coral1	-0.306781	0.645842	-0.0361302	-0.241773	0.504776	-0.140881	-0.402115	-0.751021		DXS5	HbAchr17M0018428	lightcyan	0.80739	-0.251134	0.599264	-0.495868	0.0365938	0.0618369	-0.900876	-0.316468
HbCYP86A2	HbAchr9M0036642	coral1	-0.559545	0.891697	-0.69584	-0.441547	-0.0448643	-0.14153	0.231718	-0.670197		DXS9	HbAchr13M0007737	lightcyan	0.656406	-0.207472	0.727685	-0.302297	0.345607	0.0440377	-0.98757	-0.390124
HbCYP72C2	HbAchr10M0003832	coral1	-0.647218	0.974486	-0.603578	-0.391669	0.189315	-0.0265502	0.0989375	-0.819266		CMS2	HbAchr17M0018771	lightcyan	0.704258	-0.0155635	0.396271	-0.672058	-0.0335348	0.00552202	-0.84349	-0.516702
HbCYP73A1	HbAchr12M0007310	coral1	0.70396	-0.925165	0.468978	0.222108	-0.390049	-0.00588456	-0.0401801	0.819399		CMK1	HbAchr16M0015053	lightcyan	0.488317	-0.111559	0.725878	-0.190488	0.516096	-0.0868783	-0.977442	-0.438993
HbCYP81H2	HbAchr1M0000712	coral1	-0.48208	0.641576	-0.372645	-0.184448	0.203957	0.276947	0.0608801	-0.50017		REF7	HbAchr3M00248576	lightcyan	-0.278826	-0.102523	-0.56397	0.203514	-0.576581	0.114358	0.878612	0.58779
HbCYP81H3	HbAchr1M0000713	coral1	-0.577506	0.778095	-0.521042	-0.245389	0.153761	0.0431948	0.162337	-0.615326		HMGS1	HbAchr16M0016255	magenta	0.0186196	-0.735877	0.364342	0.831616	0.0966008	-0.0306383	0.310941	0.906752
HbCYP78A3	HbAchr9M0038026	coral1	-0.503758	0.744266	-0.677293	-0.361954	-0.125403	-0.0164757	0.307732	-0.460887		HMGR1	HbAchr16M0015255	magenta	-0.058369	0.521403	0.148748	-0.369856	0.499353	-0.135051	-0.634068	-0.833385
HbCYP76G11	HbAchr12M0007154	coral1	-0.481772	0.822904	-0.187582	-0.271151	0.536297	-0.0784245	-0.304221	-0.887397		DXS1	HbAchr4M0025369	magenta	0.213011	-0.651261	0.460021	0.53074	0.12228	0.0429614	-0.0102155	0.640808
HbCYP88A3	HbAchr6M0030168	coral1	-0.676009	0.805211	-0.313173	-0.0769271	0.506778	-0.0501939	-0.0362541	-0.691585		GGPS3	HbAchr7M0032819	magenta	0.140845	-0.63777	0.0671694	0.44465	-0.349864	-0.0485851	0.461977	0.830494
HbCYP87A2	HbAchr2M0020566	coral1	-0.610563	0.802285	-0.510983	-0.22634	0.199157	0.186652	0.142435	-0.619827
HbCYP90B1	HbAchr9M0036961	coral1	-0.579897	0.826617	-0.236225	-0.186075	0.549696	0.0151315	-0.194029	-0.848144
HbCYP716A15	HbAchr17M0018096	coral1	-0.264716	0.631733	-0.156482	-0.375711	0.306057	0.293216	-0.293749	-0.747929
HbCYP721A1	HbAchr2M0020838	coral1	-0.552615	0.553957	-0.409746	-0.0197821	0.150941	-0.618578	0.246902	-0.3232
HbCYP76G9	HbAchr8M0034867	coral1	-0.249287	0.260652	-0.0477897	0.0423884	0.261247	-0.148068	-0.0363826	-0.298247
HbCYP71A7	HbAchr15M0013213	coral1	-0.209512	0.558589	-0.334697	-0.41078	-0.0172047	0.119217	-0.0556943	-0.50744
HbCYP714A7	HbAchr11M0004736	darkgreen	0.144081	-0.400601	0.581145	0.422833	0.434895	0.00935015	-0.343558	0.275492
HbCYP704A1	HbAchr2M0022694	darkgreen	-0.13786	0.210121	-0.318784	-0.150494	-0.200706	-0.302562	0.244753	-0.134025
HbCYP72A11	HbAchr9M0038404	darkgreen	-0.608208	0.473547	-0.852473	-0.0709624	-0.423434	-0.321393	0.835539	0.0257214
HbCYP82G2	HbAchr7M0032261	darkgreen	0.191096	-0.23987	0.702346	0.302794	0.656518	0.139271	-0.648439	-0.0430229
HbCYP89A3	HbAchr5M0027718	darkgreen	-0.536019	0.538847	-0.617474	-0.112662	-0.127287	0.393662	0.479276	-0.24185
HbCYP72A14	HbAchr11M0004624	darkgreen	0.719362	-0.778883	0.90651	0.234934	0.254359	0.163495	-0.667952	0.342204
HbCYP71A6	HbAchr15M0013211	darkgreen	-0.573661	0.708279	-0.947784	-0.364281	-0.447258	0.146774	0.689566	-0.300578
HbCYP81H1	HbAchr1M0000710	darkgreen	-0.801171	0.691499	-0.926812	-0.0673041	-0.255949	-0.0524075	0.824434	-0.177878
HbCYP704B2	HbAchr9M0038510	darkgreen	-0.559292	0.541026	-0.839377	-0.171382	-0.39479	-0.0403408	0.721891	-0.094584
HbCYP87A8	HbAchr16M0016287	darkgreen	-0.466231	0.739194	-0.951419	-0.536226	-0.524219	0.0235996	0.601533	-0.420869
HbCYP90A2	HbAchr14M0011383	darkgreen	0.229282	-0.268418	0.680572	0.268566	0.583769	0.245694	-0.622502	-0.0230643
HbCYP81K8	HbAchr12M0006250	darkgreen	-0.574297	0.513522	-0.761347	-0.126085	-0.297035	0.146854	0.666036	-0.112133
HbCYP51G1	HbAchr3M0025053	darkslateblue	-0.165525	-0.569007	0.507549	0.959495	0.514712	-0.0182029	0.101405	0.698244
HbCYP84A2	HbAchr7M0033332	darkslateblue	-0.0835817	-0.364177	0.121676	0.51064	0.0555833	0.457891	0.275497	0.53176
HbCYP711A1	HbAchr11M0004680	darkslateblue	-0.0735183	-0.173007	0.256495	0.39623	0.3109	0.0790802	-0.0616497	0.246633
HbCYP705A1	HbAchr15M0012376	darkslateblue	0.203226	0.399175	-0.380017	-0.781447	-0.465056	-0.489741	-0.0930995	-0.502358
HbCYP72A4	HbAchr4M0026450	darkslateblue	0.265162	0.457106	-0.00741211	-0.751618	0.017532	0.189078	-0.598365	-0.808895
HbCYP714A4	HbAchr4M0026883	darkslateblue	0.638463	0.103666	0.226081	-0.772003	-0.145417	-0.134334	-0.728825	-0.590087
HbCYP84A8	HbAchr16M0015429	darkslateblue	0.558456	0.218071	0.136299	-0.830411	-0.141229	0.135355	-0.700649	-0.679675
HbCYP722A4	HbAchr16M0015474	darkslateblue	0.301949	0.269831	-0.026855	-0.620816	-0.139692	0.00483652	-0.414907	-0.528541
HbCYP71B1	HbAchr16M0015033	darkslateblue	0.77427	-0.0555872	0.228384	-0.799035	-0.332159	0.0659071	-0.665255	-0.419318
HbCYP84A1	HbAchr6M0031449	darkslateblue	0.794018	-0.0882581	0.108755	-0.839852	-0.517659	0.0186963	-0.513884	-0.329157
HbCYP71B2	HbAchr16M0015035	darkslateblue	0.0914665	0.654816	-0.337828	-0.880691	-0.191229	-0.0360951	-0.325533	-0.864823
HbCYP98A1	HbAchr5M0028885	darkslateblue	0.831183	-0.14858	0.300842	-0.751168	-0.327585	-0.00497176	-0.688999	-0.343879
HbCYP77B3	HbAchr18M0020359	darkslateblue	0.268544	0.0914889	-0.0257187	-0.448061	-0.185401	0.525007	-0.245696	-0.276671
HbCYP76G12	HbAchr17M0017038	darkslateblue	0.342608	0.26347	-0.307725	-0.79401	-0.528248	0.249977	-0.137383	-0.398358
HbCYP716A5	HbAchr11M0004000	darkslateblue	-0.644897	0.0536268	0.172871	0.80269	0.751517	-0.0236123	0.157659	0.133523
HbCYP87A4	HbAchr6M0030520	darkslateblue	0.299881	0.0568623	0.0466385	-0.387731	-0.160331	0.195632	-0.286927	-0.209914
HbCYP85A1	HbAchr2M0021605	darkslateblue	-0.0852932	-0.57925	0.653521	0.923713	0.640063	0.0559408	-0.098572	0.588066
HbCYP87A6	HbAchr9M0037774	darkslateblue	-0.350948	-0.116086	-0.0138409	0.559205	0.194388	-0.469868	0.356227	0.378799
HbCYP716A11	HbAchr15M0012581	darkslateblue	0.105355	0.222936	-0.180121	-0.421529	-0.191899	0.718858	-0.104602	-0.273044
HbCYP74B2	HbAchr6M0031564	darkturquoise	0.713215	-0.45271	-0.0538309	-0.445163	-0.843504	-0.0651385	0.0688512	0.355767
HbCYP74B1	HbAchr1M0001971	darkturquoise	0.363557	-0.326712	-0.34963	-0.26728	-0.896513	-0.100146	0.47924	0.480434
HbCYP734A1	HbAchr13M0008059	darkturquoise	-0.436204	0.255155	0.168496	0.333568	0.697136	0.312848	-0.168373	-0.309767
HbCYP706A1	HbAchr9M0037667	darkturquoise	-0.0810782	0.386524	0.381443	-0.116977	0.756849	0.0214902	-0.743848	-0.730419
HbCYP82C8	HbAchr2M0020901	darkturquoise	-0.116997	-0.168263	0.676402	0.591119	0.907246	0.183165	-0.499355	-0.0280457
HbCYP709B1	HbAchr2M0022335	darkturquoise	-0.268629	-0.142106	0.555079	0.677655	0.872768	0.196003	-0.314011	0.0778726
HbCYP78A1	HbAchr7M0031828	darkturquoise	-0.155404	-0.097478	0.338165	0.401171	0.511042	0.128935	-0.18397	0.0434153
HbCYP714A2	HbAchr1M0000442	darkturquoise	-0.460018	0.532701	-0.0396768	0.0309052	0.572273	0.222842	-0.204688	-0.526243
HbCYP81K1	HbAchr2M0021039	darkturquoise	-0.581155	0.452754	0.159256	0.351267	0.887582	-0.0950007	-0.262073	-0.439244
HbCYP88A1	HbAchr1M0000467	darkturquoise	-0.305054	0.183982	0.0680095	0.238941	0.415276	0.35993	-0.0685448	-0.116091
HbCYP716A1	HbAchr4M0027540	darkturquoise	0.435471	-0.239708	-0.0829196	-0.347218	-0.572476	0.322388	0.0551689	0.184182
HbCYP90D1	HbAchr6M0031361	darkturquoise	0.0442553	-0.300648	0.821182	0.578795	0.899965	0.00387994	-0.626224	0.0251527
HbCYP707A2	HbAchr8M0034274	darkturquoise	-0.129671	0.133223	-0.759252	-0.287608	-0.839416	0.040234	0.778996	0.232361
HbCYP85A3	HbAchr16M0015902	darkturquoise	-0.116918	-0.138449	0.618421	0.537084	0.84337	0.0469972	-0.460011	-0.067187
HbCYP81K5	HbAchr12M0006242	darkturquoise	0.153999	0.0320521	-0.429506	-0.385843	-0.648734	0.241841	0.348424	0.0441285
HbCYP81G1	HbAchr10M0003540	darkturquoise	-0.631412	0.535454	0.0906922	0.291972	0.874764	0.042804	-0.238104	-0.531265
HbCYP96A1	HbAchr13M0007507	grey	0.144352	-0.0364242	0.204944	-0.0917825	0.148344	0.141573	-0.286781	-0.172257
HbCYP96A2	HbAchr13M0007508	grey	0.144352	-0.0364242	0.204944	-0.0917825	0.148344	0.141573	-0.286781	-0.172257
HbCYP78A4	HbAchr10M0002247	grey	0.032595	0.161814	0.0257174	-0.159621	0.0696239	-0.442897	-0.202757	-0.170591
HbCYP97A1	HbAchr3M0024996	lightcyan	-0.731739	0.251116	-0.700232	0.3521	-0.229338	0.0118037	0.960569	0.324073
HbCYP82C3	HbAchr2M0020891	lightcyan	0.49939	-0.298619	0.842027	0.0262755	0.572985	0.125256	-0.932389	-0.20828
HbCYP82C4	HbAchr2M0020892	lightcyan	0.430969	0.145195	0.452216	-0.465246	0.331633	-0.0330073	-0.890394	-0.64922
HbCYP714A6	HbAchr11M0004033	lightcyan	0.462451	-0.174574	0.786673	-0.0699837	0.592643	0.111296	-0.967246	-0.361706
HbCYP706A2	HbAchr16M0016186	lightcyan	-0.139972	-0.14288	-0.209518	0.239819	-0.231389	0.264005	0.466629	0.358049
HbCYP72A13	HbAchr11M0004495	lightcyan	0.651267	-0.0623362	0.550083	-0.505114	0.191203	0.0723342	-0.937444	-0.499194
HbCYP71A9	HbAchr15M0013222	lightcyan	0.784182	-0.325644	0.521129	-0.404441	-0.0752455	0.128256	-0.720607	-0.153408
HbCYP76G10	HbAchr8M0034868	lightcyan	0.571915	-0.473135	0.943842	0.149506	0.565149	0.0144938	-0.913646	-0.0424141
HbCYP76G3	HbAchr5M0029416	lightcyan	0.426624	0.144164	0.39478	-0.498856	0.265923	0.165573	-0.838446	-0.622749
HbCYP721A4	HbAchr2M0020841	lightcyan	-0.100433	-0.305	-0.0429482	0.374209	-0.126331	-0.0343094	0.397348	0.488686
HbCYP76G8	HbAchr8M0034866	lightcyan	0.89886	-0.533623	0.751503	-0.280628	0.0259004	0.0473372	-0.849406	-0.0211352
HbCYP71A14	HbAchr17M0017401	lightcyan	0.474194	-0.026621	0.659638	-0.27813	0.489633	0.0259641	-0.981425	-0.524137
HbCYP704A2	HbAchr9M0035451	lightcyan	-0.563152	0.00180333	-0.360719	0.528151	-0.0281428	0.107173	0.731736	0.426056
HbCYP72A9	HbAchr9M0038400	lightcyan	-0.871052	0.560963	-0.793989	0.192983	-0.0955017	-0.00620911	0.844264	0.00151661
HbCYP701A1	HbAchr2M0020914	lightcyan	-0.818549	0.401717	-0.641607	0.346064	-0.0187711	-0.286853	0.803473	0.150247
HbCYP721A2	HbAchr2M0020839	lightcyan	0.158255	0.15498	0.569638	-0.0991979	0.705407	-0.104728	-0.866721	-0.584055
HbCYP82C6	HbAchr2M0020897	lightcyan	0.337704	0.263813	0.382439	-0.505842	0.372808	0.0557117	-0.878595	-0.757671
HbCYP721A3	HbAchr2M0020840	lightcyan	-0.700119	0.213543	-0.64736	0.384898	-0.206206	-0.183213	0.923138	0.370412
HbCYP81K7	HbAchr12M0006244	lightcyan	0.636725	0.0459381	0.340447	-0.674385	-0.0134474	0.0825433	-0.800812	-0.57227
HbCYP716A14	HbAchr16M0014058	lightcyan	0.669635	-0.176109	0.622914	-0.378801	0.206519	-0.203304	-0.907871	-0.37001
HbCYP716A16	HbAchr17M0018097	lightcyan	0.813805	-0.304069	0.66987	-0.422499	0.0968854	-0.0712345	-0.927267	-0.277784
HbCYP724A2	HbAchr15M0012094	lightcyan	-0.804305	0.565997	-0.887338	0.0754979	-0.263818	-0.0876458	0.904923	0.000417967
HbCYP87A3	HbAchr6M0030513	lightcyan	0.569785	-0.2862	0.723195	-0.133253	0.372433	0.477336	-0.859996	-0.241644
HbCYP718A1	HbAchr15M0013093	lightcyan	-0.0569714	-0.150955	-0.189633	0.128308	-0.276011	-0.0198411	0.389648	0.316539
HbCYP86A1	HbAchr2M0022576	magenta	-0.047193	-0.393811	0.00590304	0.406174	-0.143566	-0.0264151	0.39803	0.575309
HbCYP75B2	HbAchr13M0008429	magenta	0.380134	-0.931624	0.55116	0.650778	-0.0316147	0.0560604	0.0719737	0.939883
HbCYP72A10	HbAchr9M0038401	magenta	0.0556688	-0.402937	0.0779403	0.36444	-0.130468	0.010142	0.273963	0.544872
HbCYP75B1	HbAchr9M0036446	magenta	0.320694	-0.891149	0.473721	0.652637	-0.0711017	-0.0287547	0.152587	0.958717
HbCYP72C1	HbAchr7M0032749	magenta	0.280746	-0.579533	0.331511	0.378683	-0.0815514	-0.573874	0.0505241	0.595482
HbCYP707A3	HbAchr8M0034302	magenta	-0.0403557	-0.520009	-0.0929119	0.508404	-0.349711	0.0879464	0.630515	0.854321
HbCYP707A4	HbAchr9M0036542	magenta	-0.365969	0.842541	-0.457168	-0.55694	0.105705	0.268236	-0.107881	-0.853569

## Sheet: Supplementary Table S8
Supplementary Table S8. Primers for RT-qPCR
Primer name	Sequence (5′→3′)
CYP85A3_F	TCCCTCCTTGGTGGACCT
CYP85A3_R	ACAAGGTTCGGGGCAACA
CYP90A2_F	TTTGCCGCCTGGGAACTT
CYP90A2_R	CCGAACCGGTTCACTCGT
CYP51G1_F	GCTGCTGGGGTGTGAGAG
CYP51G1_R	CACGCCTGCACCTAAGCT
CYP710A2_F	TGACCGTCTCGCCCAAAC
CYP710A2_R	GTGTAGGTTCGCCGGCTT
CYP72A9_F	TGCAGATGGGGTTGCCAA
CYP72A9_R	AGCCAACGCAAGATCGGG
CYP90D1_F	GTGGTGGTGGTGGCATCT
CYP90D1_R	GCACAGAATCCTCCCCAGG
CYP97A1_F	ACCCCATCGTCCGCTACT
CYP97A1_R	TGGTTTCGGAGGCTGCAG
CYP90A1_F	ACGGTGGTGGTGTTGGTG
CYP90A1_R	AGGGTGAGGCCTTTCCCA
YLS8_F	CCTCGTCGTCATCCGATTC
YLS8_R	CAGGCACCTCAGTGATGTC
